# Supplementary material for: Integrative analysis identifies three molecular subsets in ovarian cancer
Source: Clin Transl Med. 2022 Sep 18;12(9):e1029. doi: 10.1002/ctm2.1029 (PMC9482804; doi:10.1002/ctm2.1029)
Supplement: Supplementary file 7 — Supporting Information [file CTM2-12-e1029-s001.xlsx]

## Sheet: Table-S1
Supplementary Table S1. Clinical factors differences in three groups
Clinical factor	Total	A	B	C	P(chi-sq)	P(fisher)
Race					0.4335	0.4136
white	326	94	99	133
other	60	15	19	16
Radiation treatment or therapy					0.5918	0.5789
no	344	96	109	139
yes	23	9	6	8
Not reported	9	4	3	2
Neoplasm Histologic Grade					0.6147	0.5873
G3	267	75	79	113
G2	40	12	11	17
G1/G4/GB/GX/NA	69	22	28	19
Neoplasm Cancer Status					0.153	0.1145
Tumor free	71	26	19	26
With tumor	204	53	67	84
NA	101	30	32	39
Figo stage					0.5763	0.6092
<= IIIB	44	16	12	16
>= IIIC	329	92	106	131
NA	3	1	0	2
Diagnosis Age(median:58)					0.0002168	0.0002091
>= median	170	58	34	78
< median	206	51	84	71
Aneuploidy Score(median:14)					1.595e-07	1.091e-07
>= median	183	75	40	68
< median	193	34	78	81
Buffa Hypoxia Score(median:13)					0.05743	0.05883
>= median	135	29	45	61
< median	241	80	73	88
Fraction Genome Altered(median:0.56685)					3.508e-06	2.837e-06
>= median	183	74	53	56
< median	193	35	65	94
Mutation Count(median:69)					0.02447	0.02526
>= median	133	34	35	64
< median	243	75	83	85
chi-sq: Chi-squared Test; fisher: Fisher's exact test

## Sheet: Table-S2
Supplementary Table S2. Results of multinomial logistics regression
	chi-sq	df	p-val
intercept	0	0
Diagnosis.Age	5.3478	2	0.0689827
Aneuploidy.Score	6.35192	2	0.0417541
Fraction.Genome.Altered	5.01841	2	0.081333
Mutation.Count	8.15233	2	0.0169724
chi-sq: Chi-square value; df: degree of freedom

## Sheet: Table-S3
Supplementary Table S3. Statistical test results of immune cells among subgroups
	Group A vs Group C			Group A vs Group B			Group B vs Group C
	log2FoldChange	pvalue	padj	log2FoldChange	pvalue	padj	log2FoldChange	pvalue	padj
TNFSF4	0.130387	0.421201	0.475407	1.10447	1.05009e-10	7.88131e-10	-0.97408	8.21224e-10	9.32056e-09
TNFSF14	-1.62894	2.82043e-16	2.48673e-15	-1.82029	4.13708e-18	9.2653e-17	0.191352	0.324913	0.447905
TNFSF13B	-2.03149	1.74696e-78	1.74197e-76	-1.10904	2.69482e-22	1.09572e-20	-0.922448	2.66271e-18	7.01349e-17
TNFRSF9	-1.57018	1.06391e-30	1.92053e-29	-0.0702553	0.625827	0.689728	-1.49992	2.00369e-29	1.39858e-27
TNFRSF18	-1.16852	1.17506e-08	4.40568e-08	-1.42727	3.81693e-11	3.11604e-10	0.258756	0.195735	0.300601
TNFRSF13C	1.2174	4.0388e-20	4.60886e-19	1.51311	2.70211e-27	2.30948e-25	-0.295709	0.0228955	0.051194
TMIGD2	-2.67403	8.75403e-51	2.98064e-49	-1.68902	3.23371e-19	8.35975e-18	-0.985019	3.39796e-09	3.51374e-08
LTA	-2.06778	4.9186e-59	2.19139e-57	-1.02592	3.16031e-14	4.21509e-13	-1.04186	1.57957e-17	3.82383e-16
ICOS	-2.83695	6.56528e-73	4.74059e-71	-0.98238	3.64736e-09	2.14238e-08	-1.85457	1.48489e-34	1.82903e-32
HHLA2	0.762185	0.00254238	0.00454437	-0.277804	0.294973	0.370086	1.03999	2.4797e-05	0.00013487
CD86	-2.03592	6.33437e-91	1.4738e-88	-1.01154	1.61833e-21	5.84272e-20	-1.02438	1.80847e-25	8.6067e-24
CD80	-1.84394	6.24303e-48	1.92249e-46	-0.796958	2.90775e-09	1.73718e-08	-1.04698	1.11302e-17	2.72593e-16
CD70	-1.49893	4.62445e-15	3.5667e-14	-0.770845	0.000134576	0.000375986	-0.728084	9.01871e-05	0.00042296
CD48	-2.27315	1.35598e-79	1.53483e-77	-0.920889	3.9616e-13	4.44804e-12	-1.35226	1.15212e-30	8.61622e-29
CD27	-1.68386	2.28125e-39	5.45937e-38	-0.332478	0.0141339	0.0257697	-1.35138	3.59866e-27	2.03665e-25
BTNL2	2.03152	8.58911e-16	7.26691e-15	1.32481	4.88914e-07	2.07665e-06	0.706708	0.00484295	0.013594
VTCN1	-1.46336	9.86132e-13	5.94233e-12	-1.76263	3.61855e-16	6.21086e-15	0.299265	0.135721	0.223956
TIGIT	-2.22164	7.52171e-52	2.66957e-50	-0.533091	0.000587254	0.00143406	-1.68855	2.85672e-32	2.97609e-30
PDCD1LG2	-2.21371	8.02461e-72	5.50935e-70	-0.77362	3.08084e-09	1.8224e-08	-1.44009	4.09009e-33	4.39212e-31
PDCD1	-1.67736	1.89377e-27	3.08603e-26	-0.444268	0.00648911	0.0127589	-1.23309	2.79034e-16	6.21594e-15
LGALS9	-0.982033	2.46167e-19	2.67084e-18	-1.08808	3.36111e-21	1.12611e-19	0.106046	0.320661	0.443649
LAG3	-1.28461	3.43558e-21	4.18262e-20	-0.323778	0.0239289	0.0412065	-0.960837	4.76802e-13	7.83077e-12
KIR2DL1	-2.40384	2.03655e-21	2.53088e-20	-1.3646	4.16546e-07	1.79475e-06	-1.03924	3.82026e-06	2.51166e-05
HAVCR2	-2.022	3.98211e-100	1.5161e-97	-1.01309	5.9544e-24	3.07865e-22	-1.00892	1.77492e-27	1.0773e-25
CTLA4	-2.55491	3.66457e-57	1.44785e-55	-0.869228	3.0971e-07	1.37547e-06	-1.68569	1.44951e-27	8.92726e-26
CSF1R	-1.81812	1.56238e-48	4.91974e-47	-0.926486	1.46776e-12	1.49198e-11	-0.89163	2.06213e-13	3.51066e-12
CD96	-2.04827	2.19193e-79	2.3538e-77	-0.651049	1.37074e-08	7.48457e-08	-1.39722	7.54683e-40	2.10707e-37
CD274	-1.4084	2.13012e-32	4.05497e-31	-0.768782	8.64951e-10	5.62486e-09	-0.639622	3.32556e-08	2.98873e-07

## Sheet: Table-S4
Supplementary Table S4. Mutation rates of genes in groups
gene	A	B	C
TP53	0.9	0.9625	0.97
MYC	0.0857143	0.475	0.39
NDRG1	0.0857143	0.4625	0.37
PIK3CA	0.2	0.2125	0.22
CCNE1	0.214286	0.125	0.26
SOX2	0.185714	0.175	0.18
MAP3K13	0.185714	0.1875	0.16
EIF3E	0.0142857	0.2375	0.23
ETV5	0.157143	0.1875	0.15
TP63	0.171429	0.1875	0.13
BCL6	0.157143	0.1625	0.13
KMT2C	0.114286	0.0875	0.18
KRAS	0.142857	0.125	0.13
NOTCH3	0.214286	0.075	0.11
RB1	0.128571	0.15	0.1
SMARCA4	0.142857	0.0625	0.12
CDK12	0.0428571	0.125	0.11
KMT2B	0.114286	0.05	0.1
SMARCA2	0.0285714	0.05	0.13
CD27	0.0857143	0.0875	0.04
GATA4	0.0428571	0.075	0.08
PIK3CB	0.0285714	0.1	0.07
AKT2	0.157143	0.0125	0.04
BRAF	0.0285714	0.075	0.08
BRCA2	0.0571429	0.075	0.06
CCND2	0.0714286	0.0625	0.06
FAT1	0.0571429	0.1	0.04
FAT4	0.0857143	0.0375	0.07
NOTCH2	0.0571429	0.05	0.08
PTEN	0.0428571	0.0125	0.02
ATM	0.0285714	0.1	0.05
PTK6	0.0142857	0.0625	0.09
MTOR	0.0857143	0.0375	0.05
ERBB2	0.0428571	0.0625	0.03
ARID1B	0.0571429	0.0375	0.03

## Sheet: Table-S5
Supplementary Table S5. TP53 mutation site information
Sample ID	Protein Change	Annotation	Functional Impact	Mutation Type	Variant Type	Chromosome	Start Pos	End Pos	Ref	Var	HGVSg	HGVSc
TCGA-24-0982	R248W	OncoKB: Likely Oncogenic, level NA;CIViC: Prognostic: 1, Predictive: 1, Functional: 1;MyCancerGenome: not present;CancerHotspot: yes;3DHotspot: yes	MutationAssessor: impact: medium, score: 3.28;SIFT: impact: deleterious, score: 0;Polyphen-2: impact: probably_damaging, score: 1	Missense_Mutation	SNP	chr17	7674221	7674221	G	A	chr17:g.7674221G>A	ENST00000269305.8:c.742C>T
TCGA-WR-A838	Y163C	OncoKB: Likely Oncogenic, level NA;CIViC: NA;MyCancerGenome: not present;CancerHotspot: yes;3DHotspot: yes	MutationAssessor: impact: medium, score: 3.165;SIFT: impact: deleterious, score: 0;Polyphen-2: impact: probably_damaging, score: 0.999	Missense_Mutation	SNP	chr17	7675124	7675124	T	C	chr17:g.7675124T>C	ENST00000269305.9:c.488A>G
TCGA-24-1419	R248Q	OncoKB: Likely Oncogenic, level NA;CIViC: Prognostic: 2, Predictive: 2, Functional: 6, Predisposing: 1;MyCancerGenome: not present;CancerHotspot: yes;3DHotspot: yes	MutationAssessor: impact: medium, score: 2.935;SIFT: impact: deleterious, score: 0;Polyphen-2: impact: probably_damaging, score: 0.994	Missense_Mutation	SNP	chr17	7674220	7674220	C	T	chr17:g.7674220C>T	ENST00000269305.9:c.743G>A
TCGA-30-1853	G245D	OncoKB: Likely Oncogenic, level NA;CIViC: NA;MyCancerGenome: not present;CancerHotspot: yes;3DHotspot: yes	MutationAssessor: impact: medium, score: 3.31;SIFT: impact: deleterious, score: 0;Polyphen-2: impact: probably_damaging, score: 0.999	Missense_Mutation	SNP	chr17	7674229	7674229	C	T	chr17:g.7674229C>T	ENST00000269305.9:c.734G>A
TCGA-23-1122	R175H	OncoKB: Oncogenic, level NA;CIViC: Prognostic: 1, Predictive: 3, Functional: 6;MyCancerGenome: not present;CancerHotspot: yes;3DHotspot: yes	MutationAssessor: impact: medium, score: 2.585;SIFT: impact: tolerated, score: 0.11;Polyphen-2: impact: benign, score: 0.319	Missense_Mutation	SNP	chr17	7675088	7675088	C	T	chr17:g.7675088C>T	ENST00000269305.9:c.524G>A
TCGA-23-1111	R175H	OncoKB: Oncogenic, level NA;CIViC: Prognostic: 1, Predictive: 3, Functional: 6;MyCancerGenome: not present;CancerHotspot: yes;3DHotspot: yes	MutationAssessor: impact: medium, score: 2.585;SIFT: impact: tolerated, score: 0.11;Polyphen-2: impact: benign, score: 0.319	Missense_Mutation	SNP	chr17	7675088	7675088	C	T	chr17:g.7675088C>T	ENST00000269305.9:c.524G>A
TCGA-23-1110	C176Y	OncoKB: Likely Oncogenic, level NA;CIViC: NA;MyCancerGenome: not present;CancerHotspot: yes;3DHotspot: yes	MutationAssessor: impact: medium, score: 3.335;SIFT: impact: deleterious, score: 0;Polyphen-2: impact: probably_damaging, score: 0.999	Missense_Mutation	SNP	chr17	7675085	7675085	C	T	chr17:g.7675085C>T	ENST00000269305.9:c.527G>A
TCGA-25-1323	V272L	OncoKB: Likely Oncogenic, level NA;CIViC: Functional: 1;MyCancerGenome: not present;CancerHotspot: yes;3DHotspot: yes	MutationAssessor: impact: medium, score: 3.175;SIFT: impact: deleterious, score: 0;Polyphen-2: impact: probably_damaging, score: 0.957	Missense_Mutation	SNP	chr17	7673806	7673806	C	A	chr17:g.7673806C>A	ENST00000269305.9:c.814G>T
TCGA-09-0369	H193R	OncoKB: Likely Oncogenic, level NA;CIViC: NA;MyCancerGenome: not present;CancerHotspot: yes;3DHotspot: yes	MutationAssessor: impact: medium, score: 2.965;SIFT: impact: deleterious, score: 0;Polyphen-2: impact: probably_damaging, score: 1	Missense_Mutation	SNP	chr17	7674953	7674953	T	C	chr17:g.7674953T>C	ENST00000269305.9:c.578A>G
TCGA-24-1426	R273C	OncoKB: Likely Oncogenic, level NA;CIViC: Functional: 2, Prognostic: 2, Predictive: 2;MyCancerGenome: not present;CancerHotspot: yes;3DHotspot: yes	MutationAssessor: impact: medium, score: 3.18;SIFT: impact: deleterious, score: 0;Polyphen-2: impact: probably_damaging, score: 0.999	Missense_Mutation	SNP	chr17	7673803	7673803	G	A	chr17:g.7673803G>A	ENST00000269305.9:c.817C>T
TCGA-29-1763	R175H	OncoKB: Oncogenic, level NA;CIViC: Prognostic: 1, Predictive: 3, Functional: 6;MyCancerGenome: not present;CancerHotspot: yes;3DHotspot: yes	MutationAssessor: impact: medium, score: 2.585;SIFT: impact: tolerated, score: 0.11;Polyphen-2: impact: benign, score: 0.319	Missense_Mutation	SNP	chr17	7675088	7675088	C	T	chr17:g.7675088C>T	ENST00000269305.9:c.524G>A
TCGA-25-1315	R273H	OncoKB: Oncogenic, level NA;CIViC: Functional: 6, Prognostic: 2, Predictive: 3;MyCancerGenome: not present;CancerHotspot: yes;3DHotspot: yes	MutationAssessor: impact: medium, score: 2.08;SIFT: impact: tolerated, score: 0.13;Polyphen-2: impact: possibly_damaging, score: 0.643	Missense_Mutation	SNP	chr17	7673802	7673802	C	T	chr17:g.7673802C>T	ENST00000269305.9:c.818G>A
TCGA-04-1655	M237I	OncoKB: Likely Oncogenic, level NA;CIViC: Functional: 2, Predictive: 3;MyCancerGenome: not present;CancerHotspot: yes;3DHotspot: yes	MutationAssessor: impact: medium, score: 3.27;SIFT: impact: deleterious, score: 0;Polyphen-2: impact: probably_damaging, score: 0.999	Missense_Mutation	SNP	chr17	7674252	7674252	C	A	chr17:g.7674252C>A	ENST00000269305.9:c.711G>T
TCGA-09-1673	R175H	OncoKB: Oncogenic, level NA;CIViC: Prognostic: 1, Predictive: 3, Functional: 6;MyCancerGenome: not present;CancerHotspot: yes;3DHotspot: yes	MutationAssessor: impact: medium, score: 2.585;SIFT: impact: tolerated, score: 0.11;Polyphen-2: impact: benign, score: 0.319	Missense_Mutation	SNP	chr17	7675088	7675088	C	T	chr17:g.7675088C>T	ENST00000269305.9:c.524G>A
TCGA-57-1993	R248Q	OncoKB: Likely Oncogenic, level NA;CIViC: Prognostic: 2, Predictive: 2, Functional: 6, Predisposing: 1;MyCancerGenome: not present;CancerHotspot: yes;3DHotspot: yes	MutationAssessor: impact: medium, score: 2.935;SIFT: impact: deleterious, score: 0;Polyphen-2: impact: probably_damaging, score: 0.994	Missense_Mutation	SNP	chr17	7674220	7674220	C	T	chr17:g.7674220C>T	ENST00000269305.9:c.743G>A
TCGA-04-1542	R273H	OncoKB: Oncogenic, level NA;CIViC: Functional: 6, Prognostic: 2, Predictive: 3;MyCancerGenome: not present;CancerHotspot: yes;3DHotspot: yes	MutationAssessor: impact: medium, score: 2.08;SIFT: impact: tolerated, score: 0.13;Polyphen-2: impact: possibly_damaging, score: 0.643	Missense_Mutation	SNP	chr17	7673802	7673802	C	T	chr17:g.7673802C>T	ENST00000269305.9:c.818G>A
TCGA-24-1467	R175H	OncoKB: Oncogenic, level NA;CIViC: Prognostic: 1, Predictive: 3, Functional: 6;MyCancerGenome: not present;CancerHotspot: yes;3DHotspot: yes	MutationAssessor: impact: medium, score: 2.585;SIFT: impact: tolerated, score: 0.11;Polyphen-2: impact: benign, score: 0.319	Missense_Mutation	SNP	chr17	7675088	7675088	C	T	chr17:g.7675088C>T	ENST00000269305.9:c.524G>A
TCGA-20-1686	R248W	OncoKB: Likely Oncogenic, level NA;CIViC: Prognostic: 1, Predictive: 1, Functional: 1;MyCancerGenome: not present;CancerHotspot: yes;3DHotspot: yes	MutationAssessor: impact: medium, score: 3.28;SIFT: impact: deleterious, score: 0;Polyphen-2: impact: probably_damaging, score: 1	Missense_Mutation	SNP	chr17	7674221	7674221	G	A	chr17:g.7674221G>A	ENST00000269305.8:c.742C>T
TCGA-VG-A8LO	R248Q	OncoKB: Likely Oncogenic, level NA;CIViC: Prognostic: 2, Predictive: 2, Functional: 6, Predisposing: 1;MyCancerGenome: not present;CancerHotspot: yes;3DHotspot: yes	MutationAssessor: impact: medium, score: 2.935;SIFT: impact: deleterious, score: 0;Polyphen-2: impact: probably_damaging, score: 0.994	Missense_Mutation	SNP	chr17	7674220	7674220	C	T	chr17:g.7674220C>T	ENST00000269305.9:c.743G>A
TCGA-23-2077	R175H	OncoKB: Oncogenic, level NA;CIViC: Prognostic: 1, Predictive: 3, Functional: 6;MyCancerGenome: not present;CancerHotspot: yes;3DHotspot: yes	MutationAssessor: impact: medium, score: 2.585;SIFT: impact: tolerated, score: 0.11;Polyphen-2: impact: benign, score: 0.319	Missense_Mutation	SNP	chr17	7675088	7675088	C	T	chr17:g.7675088C>T	ENST00000269305.9:c.524G>A
TCGA-04-1361	Y234C	OncoKB: Likely Oncogenic, level NA;CIViC: Predictive: 1;MyCancerGenome: not present;CancerHotspot: yes;3DHotspot: yes	MutationAssessor: impact: medium, score: 2.93;SIFT: impact: deleterious, score: 0;Polyphen-2: impact: probably_damaging, score: 0.98	Missense_Mutation	SNP	chr17	7674262	7674262	T	C	chr17:g.7674262T>C	ENST00000269305.9:c.701A>G
TCGA-61-2000	K132E	OncoKB: Likely Oncogenic, level NA;CIViC: NA;MyCancerGenome: not present;CancerHotspot: yes;3DHotspot: yes	MutationAssessor: impact: medium, score: 3.265;SIFT: impact: deleterious, score: 0;Polyphen-2: impact: probably_damaging, score: 0.994	Missense_Mutation	SNP	chr17	7675218	7675218	T	C	chr17:g.7675218T>C	ENST00000269305.9:c.394A>G
TCGA-24-1616	Y236C	OncoKB: Likely Oncogenic, level NA;CIViC: NA;MyCancerGenome: not present;CancerHotspot: yes;3DHotspot: yes	MutationAssessor: impact: medium, score: 2.295;SIFT: impact: deleterious, score: 0;Polyphen-2: impact: probably_damaging, score: 0.99	Missense_Mutation	SNP	chr17	7674256	7674256	T	C	chr17:g.7674256T>C	ENST00000269305.9:c.707A>G
TCGA-61-1738	R282W	OncoKB: Likely Oncogenic, level NA;CIViC: Functional: 1;MyCancerGenome: not present;CancerHotspot: yes;3DHotspot: yes	MutationAssessor: impact: medium, score: 3.145;SIFT: impact: deleterious, score: 0;Polyphen-2: impact: probably_damaging, score: 1	Missense_Mutation	SNP	chr17	7673776	7673776	G	A	chr17:g.7673776G>A	ENST00000269305.9:c.844C>T
TCGA-13-0726	R282W	OncoKB: Likely Oncogenic, level NA;CIViC: Functional: 1;MyCancerGenome: not present;CancerHotspot: yes;3DHotspot: yes	MutationAssessor: impact: medium, score: 3.145;SIFT: impact: deleterious, score: 0;Polyphen-2: impact: probably_damaging, score: 1	Missense_Mutation	SNP	chr17	7673776	7673776	G	A	chr17:g.7673776G>A	ENST00000269305.9:c.844C>T
TCGA-59-2348	R273C	OncoKB: Likely Oncogenic, level NA;CIViC: Functional: 2, Prognostic: 2, Predictive: 2;MyCancerGenome: not present;CancerHotspot: yes;3DHotspot: yes	MutationAssessor: impact: medium, score: 3.18;SIFT: impact: deleterious, score: 0;Polyphen-2: impact: probably_damaging, score: 0.999	Missense_Mutation	SNP	chr17	7673803	7673803	G	A	chr17:g.7673803G>A	ENST00000269305.9:c.817C>T
TCGA-24-2024	V272M	OncoKB: Likely Oncogenic, level NA;CIViC: NA;MyCancerGenome: not present;CancerHotspot: yes;3DHotspot: yes	MutationAssessor: NA;SIFT: NA;Polyphen-2: NA	Missense_Mutation	SNP	chr17	7673806	7673806	C	T	chr17:g.7673806C>T	ENST00000269305.9:c.814G>A
TCGA-13-1511	R175H	OncoKB: Oncogenic, level NA;CIViC: Prognostic: 1, Predictive: 3, Functional: 6;MyCancerGenome: not present;CancerHotspot: yes;3DHotspot: yes	MutationAssessor: impact: medium, score: 2.585;SIFT: impact: tolerated, score: 0.11;Polyphen-2: impact: benign, score: 0.319	Missense_Mutation	SNP	chr17	7675088	7675088	C	T	chr17:g.7675088C>T	ENST00000269305.9:c.524G>A
TCGA-13-1404	C176Y	OncoKB: Likely Oncogenic, level NA;CIViC: NA;MyCancerGenome: not present;CancerHotspot: yes;3DHotspot: yes	MutationAssessor: impact: medium, score: 3.335;SIFT: impact: deleterious, score: 0;Polyphen-2: impact: probably_damaging, score: 0.999	Missense_Mutation	SNP	chr17	7675085	7675085	C	T	chr17:g.7675085C>T	ENST00000269305.9:c.527G>A
TCGA-23-1030	R175H	OncoKB: Oncogenic, level NA;CIViC: Prognostic: 1, Predictive: 3, Functional: 6;MyCancerGenome: not present;CancerHotspot: yes;3DHotspot: yes	MutationAssessor: impact: medium, score: 2.585;SIFT: impact: tolerated, score: 0.11;Polyphen-2: impact: benign, score: 0.319	Missense_Mutation	SNP	chr17	7675088	7675088	C	T	chr17:g.7675088C>T	ENST00000269305.9:c.524G>A
TCGA-29-1776	R175H	OncoKB: Oncogenic, level NA;CIViC: Prognostic: 1, Predictive: 3, Functional: 6;MyCancerGenome: not present;CancerHotspot: yes;3DHotspot: yes	MutationAssessor: impact: medium, score: 2.585;SIFT: impact: tolerated, score: 0.11;Polyphen-2: impact: benign, score: 0.319	Missense_Mutation	SNP	chr17	7675088	7675088	C	T	chr17:g.7675088C>T	ENST00000269305.9:c.524G>A
TCGA-13-0804	R273H	OncoKB: Oncogenic, level NA;CIViC: Functional: 6, Prognostic: 2, Predictive: 3;MyCancerGenome: not present;CancerHotspot: yes;3DHotspot: yes	MutationAssessor: impact: medium, score: 2.08;SIFT: impact: tolerated, score: 0.13;Polyphen-2: impact: possibly_damaging, score: 0.643	Missense_Mutation	SNP	chr17	7673802	7673802	C	T	chr17:g.7673802C>T	ENST00000269305.9:c.818G>A
TCGA-13-0893	G245D	OncoKB: Likely Oncogenic, level NA;CIViC: NA;MyCancerGenome: not present;CancerHotspot: yes;3DHotspot: yes	MutationAssessor: impact: medium, score: 3.31;SIFT: impact: deleterious, score: 0;Polyphen-2: impact: probably_damaging, score: 0.999	Missense_Mutation	SNP	chr17	7674229	7674229	C	T	chr17:g.7674229C>T	ENST00000269305.9:c.734G>A
TCGA-10-0937	R282W	OncoKB: Likely Oncogenic, level NA;CIViC: Functional: 1;MyCancerGenome: not present;CancerHotspot: yes;3DHotspot: yes	MutationAssessor: impact: medium, score: 3.145;SIFT: impact: deleterious, score: 0;Polyphen-2: impact: probably_damaging, score: 1	Missense_Mutation	SNP	chr17	7673776	7673776	G	A	chr17:g.7673776G>A	ENST00000269305.9:c.844C>T
TCGA-09-1670	V272M	OncoKB: Likely Oncogenic, level NA;CIViC: NA;MyCancerGenome: not present;CancerHotspot: yes;3DHotspot: yes	MutationAssessor: NA;SIFT: NA;Polyphen-2: NA	Missense_Mutation	SNP	chr17	7673806	7673806	C	T	chr17:g.7673806C>T	ENST00000269305.9:c.814G>A
TCGA-24-1416	R282W	OncoKB: Likely Oncogenic, level NA;CIViC: Functional: 1;MyCancerGenome: not present;CancerHotspot: yes;3DHotspot: yes	MutationAssessor: impact: medium, score: 3.145;SIFT: impact: deleterious, score: 0;Polyphen-2: impact: probably_damaging, score: 1	Missense_Mutation	SNP	chr17	7673776	7673776	G	A	chr17:g.7673776G>A	ENST00000269305.9:c.844C>T
TCGA-29-1707	G244S	OncoKB: Oncogenic, level NA;CIViC: Predisposing: 1;MyCancerGenome: not present;CancerHotspot: yes;3DHotspot: yes	MutationAssessor: NA;SIFT: NA;Polyphen-2: NA	Missense_Mutation	SNP	chr17	7674233	7674233	C	T	chr17:g.7674233C>T	ENST00000269305.9:c.730G>A
TCGA-24-2254	S241F	OncoKB: Likely Oncogenic, level NA;CIViC: Functional: 1;MyCancerGenome: not present;CancerHotspot: yes;3DHotspot: yes	MutationAssessor: NA;SIFT: NA;Polyphen-2: NA	Missense_Mutation	SNP	chr17	7674241	7674241	G	A	chr17:g.7674241G>A	ENST00000269305.8:c.722C>T
TCGA-61-1995	C238Y	OncoKB: Likely Oncogenic, level NA;CIViC: Functional: 1, Prognostic: 1;MyCancerGenome: not present;CancerHotspot: yes;3DHotspot: yes	MutationAssessor: NA;SIFT: NA;Polyphen-2: NA	Missense_Mutation	SNP	chr17	7674250	7674250	C	T	chr17:g.7674250C>T	ENST00000269305.9:c.713G>A
TCGA-23-1123	C176Y	OncoKB: Likely Oncogenic, level NA;CIViC: NA;MyCancerGenome: not present;CancerHotspot: yes;3DHotspot: yes	MutationAssessor: impact: medium, score: 3.335;SIFT: impact: deleterious, score: 0;Polyphen-2: impact: probably_damaging, score: 0.999	Missense_Mutation	SNP	chr17	7675085	7675085	C	T	chr17:g.7675085C>T	ENST00000269305.9:c.527G>A
TCGA-20-0991	S241F	OncoKB: Likely Oncogenic, level NA;CIViC: Functional: 1;MyCancerGenome: not present;CancerHotspot: yes;3DHotspot: yes	MutationAssessor: NA;SIFT: NA;Polyphen-2: NA	Missense_Mutation	SNP	chr17	7674241	7674241	G	A	chr17:g.7674241G>A	ENST00000269305.8:c.722C>T
TCGA-29-1695	C176F	OncoKB: Likely Oncogenic, level NA;CIViC: Functional: 1;MyCancerGenome: not present;CancerHotspot: yes;3DHotspot: yes	MutationAssessor: NA;SIFT: NA;Polyphen-2: NA	Missense_Mutation	SNP	chr17	7675085	7675085	C	A	chr17:g.7675085C>A	ENST00000269305.9:c.527G>T
TCGA-24-1428	I195N	OncoKB: Likely Oncogenic, level NA;CIViC: NA;MyCancerGenome: not present;CancerHotspot: yes;3DHotspot: yes	MutationAssessor: NA;SIFT: NA;Polyphen-2: NA	Missense_Mutation	SNP	chr17	7674947	7674947	A	T	chr17:g.7674947A>T	ENST00000269305.9:c.584T>A
TCGA-24-1422	R248W	OncoKB: Likely Oncogenic, level NA;CIViC: Prognostic: 1, Predictive: 1, Functional: 1;MyCancerGenome: not present;CancerHotspot: yes;3DHotspot: yes	MutationAssessor: impact: medium, score: 3.28;SIFT: impact: deleterious, score: 0;Polyphen-2: impact: probably_damaging, score: 1	Missense_Mutation	SNP	chr17	7674221	7674221	G	A	chr17:g.7674221G>A	ENST00000269305.8:c.742C>T
TCGA-61-2003	R175H	OncoKB: Oncogenic, level NA;CIViC: Prognostic: 1, Predictive: 3, Functional: 6;MyCancerGenome: not present;CancerHotspot: yes;3DHotspot: yes	MutationAssessor: impact: medium, score: 2.585;SIFT: impact: tolerated, score: 0.11;Polyphen-2: impact: benign, score: 0.319	Missense_Mutation	SNP	chr17	7675088	7675088	C	T	chr17:g.7675088C>T	ENST00000269305.9:c.524G>A
TCGA-13-1512	R273L	OncoKB: Likely Oncogenic, level NA;CIViC: Predictive: 1;MyCancerGenome: not present;CancerHotspot: yes;3DHotspot: yes	MutationAssessor: NA;SIFT: NA;Polyphen-2: NA	Missense_Mutation	SNP	chr17	7673802	7673802	C	A	chr17:g.7673802C>A	ENST00000269305.9:c.818G>T
TCGA-13-1499	R248Q	OncoKB: Likely Oncogenic, level NA;CIViC: Prognostic: 2, Predictive: 2, Functional: 6, Predisposing: 1;MyCancerGenome: not present;CancerHotspot: yes;3DHotspot: yes	MutationAssessor: impact: medium, score: 2.935;SIFT: impact: deleterious, score: 0;Polyphen-2: impact: probably_damaging, score: 0.994	Missense_Mutation	SNP	chr17	7674220	7674220	C	T	chr17:g.7674220C>T	ENST00000269305.9:c.743G>A
TCGA-24-1417	R248W	OncoKB: Likely Oncogenic, level NA;CIViC: Prognostic: 1, Predictive: 1, Functional: 1;MyCancerGenome: not present;CancerHotspot: yes;3DHotspot: yes	MutationAssessor: impact: medium, score: 3.28;SIFT: impact: deleterious, score: 0;Polyphen-2: impact: probably_damaging, score: 1	Missense_Mutation	SNP	chr17	7674221	7674221	G	A	chr17:g.7674221G>A	ENST00000269305.8:c.742C>T
TCGA-29-1778	R248W	OncoKB: Likely Oncogenic, level NA;CIViC: Prognostic: 1, Predictive: 1, Functional: 1;MyCancerGenome: not present;CancerHotspot: yes;3DHotspot: yes	MutationAssessor: impact: medium, score: 3.28;SIFT: impact: deleterious, score: 0;Polyphen-2: impact: probably_damaging, score: 1	Missense_Mutation	SNP	chr17	7674221	7674221	G	A	chr17:g.7674221G>A	ENST00000269305.8:c.742C>T
TCGA-24-2262	K132N	OncoKB: Likely Oncogenic, level NA;CIViC: NA;MyCancerGenome: not present;CancerHotspot: yes;3DHotspot: yes	MutationAssessor: NA;SIFT: NA;Polyphen-2: NA	Missense_Mutation	SNP	chr17	7675216	7675216	C	A	chr17:g.7675216C>A	ENST00000269305.9:c.396G>T
TCGA-24-2288	P250L	OncoKB: Likely Oncogenic, level NA;CIViC: Functional: 1;MyCancerGenome: not present;CancerHotspot: yes;3DHotspot: yes	MutationAssessor: NA;SIFT: NA;Polyphen-2: NA	Missense_Mutation	SNP	chr17	7674214	7674214	G	A	chr17:g.7674214G>A	ENST00000269305.9:c.749C>T
TCGA-30-1891	L194R	OncoKB: Likely Oncogenic, level NA;CIViC: Functional: 1;MyCancerGenome: not present;CancerHotspot: yes;3DHotspot: yes	MutationAssessor: NA;SIFT: NA;Polyphen-2: NA	Missense_Mutation	SNP	chr17	7674950	7674950	A	C	chr17:g.7674950A>C	ENST00000269305.9:c.581T>G
TCGA-13-1496	R248Q	OncoKB: Likely Oncogenic, level NA;CIViC: Prognostic: 2, Predictive: 2, Functional: 6, Predisposing: 1;MyCancerGenome: not present;CancerHotspot: yes;3DHotspot: yes	MutationAssessor: impact: medium, score: 2.935;SIFT: impact: deleterious, score: 0;Polyphen-2: impact: probably_damaging, score: 0.994	Missense_Mutation	SNP	chr17	7674220	7674220	C	T	chr17:g.7674220C>T	ENST00000269305.9:c.743G>A
TCGA-30-1857	Y163C	OncoKB: Likely Oncogenic, level NA;CIViC: NA;MyCancerGenome: not present;CancerHotspot: yes;3DHotspot: yes	MutationAssessor: impact: medium, score: 3.165;SIFT: impact: deleterious, score: 0;Polyphen-2: impact: probably_damaging, score: 0.999	Missense_Mutation	SNP	chr17	7675124	7675124	T	C	chr17:g.7675124T>C	ENST00000269305.9:c.488A>G
TCGA-24-2261	Y163C	OncoKB: Likely Oncogenic, level NA;CIViC: NA;MyCancerGenome: not present;CancerHotspot: yes;3DHotspot: yes	MutationAssessor: impact: medium, score: 3.165;SIFT: impact: deleterious, score: 0;Polyphen-2: impact: probably_damaging, score: 0.999	Missense_Mutation	SNP	chr17	7675124	7675124	T	C	chr17:g.7675124T>C	ENST00000269305.9:c.488A>G
TCGA-29-1711	Y234C	OncoKB: Likely Oncogenic, level NA;CIViC: Predictive: 1;MyCancerGenome: not present;CancerHotspot: yes;3DHotspot: yes	MutationAssessor: impact: medium, score: 2.93;SIFT: impact: deleterious, score: 0;Polyphen-2: impact: probably_damaging, score: 0.98	Missense_Mutation	SNP	chr17	7674262	7674262	T	C	chr17:g.7674262T>C	ENST00000269305.9:c.701A>G
TCGA-13-0795	C135Y	OncoKB: Likely Oncogenic, level NA;CIViC: Functional: 1;MyCancerGenome: not present;CancerHotspot: yes;3DHotspot: yes	MutationAssessor: NA;SIFT: NA;Polyphen-2: NA	Missense_Mutation	SNP	chr17	7675208	7675208	C	T	chr17:g.7675208C>T	ENST00000269305.8:c.404G>A
TCGA-29-1768	C176F	OncoKB: Likely Oncogenic, level NA;CIViC: Functional: 1;MyCancerGenome: not present;CancerHotspot: yes;3DHotspot: yes	MutationAssessor: NA;SIFT: NA;Polyphen-2: NA	Missense_Mutation	SNP	chr17	7675085	7675085	C	A	chr17:g.7675085C>A	ENST00000269305.9:c.527G>T
TCGA-25-2401	L194R	OncoKB: Likely Oncogenic, level NA;CIViC: Functional: 1;MyCancerGenome: not present;CancerHotspot: yes;3DHotspot: yes	MutationAssessor: NA;SIFT: NA;Polyphen-2: NA	Missense_Mutation	SNP	chr17	7674950	7674950	A	C	chr17:g.7674950A>C	ENST00000269305.9:c.581T>G
TCGA-25-2392	R273C	OncoKB: Likely Oncogenic, level NA;CIViC: Functional: 2, Prognostic: 2, Predictive: 2;MyCancerGenome: not present;CancerHotspot: yes;3DHotspot: yes	MutationAssessor: impact: medium, score: 3.18;SIFT: impact: deleterious, score: 0;Polyphen-2: impact: probably_damaging, score: 0.999	Missense_Mutation	SNP	chr17	7673803	7673803	G	A	chr17:g.7673803G>A	ENST00000269305.9:c.817C>T
TCGA-13-2060	H179R	OncoKB: Likely Oncogenic, level NA;CIViC: Functional: 1;MyCancerGenome: not present;CancerHotspot: yes;3DHotspot: yes	MutationAssessor: NA;SIFT: NA;Polyphen-2: NA	Missense_Mutation	SNP	chr17	7675076	7675076	T	C	chr17:g.7675076T>C	ENST00000269305.9:c.536A>G
TCGA-25-2399	R175H	OncoKB: Oncogenic, level NA;CIViC: Prognostic: 1, Predictive: 3, Functional: 6;MyCancerGenome: not present;CancerHotspot: yes;3DHotspot: yes	MutationAssessor: impact: medium, score: 2.585;SIFT: impact: tolerated, score: 0.11;Polyphen-2: impact: benign, score: 0.319	Missense_Mutation	SNP	chr17	7675088	7675088	C	T	chr17:g.7675088C>T	ENST00000269305.9:c.524G>A
TCGA-31-1959	C238F	OncoKB: Likely Oncogenic, level NA;CIViC: Functional: 1;MyCancerGenome: not present;CancerHotspot: yes;3DHotspot: yes	MutationAssessor: NA;SIFT: NA;Polyphen-2: NA	Missense_Mutation	SNP	chr17	7674250	7674250	C	A	chr17:g.7674250C>A	ENST00000269305.9:c.713G>T
TCGA-13-0768	S241F	OncoKB: Likely Oncogenic, level NA;CIViC: Functional: 1;MyCancerGenome: not present;CancerHotspot: yes;3DHotspot: yes	MutationAssessor: NA;SIFT: NA;Polyphen-2: NA	Missense_Mutation	SNP	chr17	7674241	7674241	G	A	chr17:g.7674241G>A	ENST00000269305.8:c.722C>T
TCGA-24-2281	R175H	OncoKB: Oncogenic, level NA;CIViC: Prognostic: 1, Predictive: 3, Functional: 6;MyCancerGenome: not present;CancerHotspot: yes;3DHotspot: yes	MutationAssessor: impact: medium, score: 2.585;SIFT: impact: tolerated, score: 0.11;Polyphen-2: impact: benign, score: 0.319	Missense_Mutation	SNP	chr17	7675088	7675088	C	T	chr17:g.7675088C>T	ENST00000269305.9:c.524G>A
TCGA-24-1551	R248W	OncoKB: Likely Oncogenic, level NA;CIViC: Prognostic: 1, Predictive: 1, Functional: 1;MyCancerGenome: not present;CancerHotspot: yes;3DHotspot: yes	MutationAssessor: impact: medium, score: 3.28;SIFT: impact: deleterious, score: 0;Polyphen-2: impact: probably_damaging, score: 1	Missense_Mutation	SNP	chr17	7674221	7674221	G	A	chr17:g.7674221G>A	ENST00000269305.8:c.742C>T
TCGA-24-1425	Y234C	OncoKB: Likely Oncogenic, level NA;CIViC: Predictive: 1;MyCancerGenome: not present;CancerHotspot: yes;3DHotspot: yes	MutationAssessor: impact: medium, score: 2.93;SIFT: impact: deleterious, score: 0;Polyphen-2: impact: probably_damaging, score: 0.98	Missense_Mutation	SNP	chr17	7674262	7674262	T	C	chr17:g.7674262T>C	ENST00000269305.9:c.701A>G
TCGA-13-0886	V272M	OncoKB: Likely Oncogenic, level NA;CIViC: NA;MyCancerGenome: not present;CancerHotspot: yes;3DHotspot: yes	MutationAssessor: NA;SIFT: NA;Polyphen-2: NA	Missense_Mutation	SNP	chr17	7673806	7673806	C	T	chr17:g.7673806C>T	ENST00000269305.9:c.814G>A
TCGA-61-2102	G266R	OncoKB: Likely Oncogenic, level NA;CIViC: Functional: 1;MyCancerGenome: not present;CancerHotspot: yes;3DHotspot: no	MutationAssessor: NA;SIFT: NA;Polyphen-2: NA	Missense_Mutation	SNP	chr17	7673824	7673824	C	T	chr17:g.7673824C>T	ENST00000269305.9:c.796G>A
TCGA-61-1728	Y220C	OncoKB: Oncogenic, level NA;CIViC: Functional: 4, Predictive: 3;MyCancerGenome: not present;CancerHotspot: yes;3DHotspot: no	MutationAssessor: NA;SIFT: NA;Polyphen-2: NA	Missense_Mutation	SNP	chr17	7674872	7674872	T	C	chr17:g.7674872T>C	ENST00000269305.9:c.659A>G
TCGA-59-2363	Y220C	OncoKB: Oncogenic, level NA;CIViC: Functional: 4, Predictive: 3;MyCancerGenome: not present;CancerHotspot: yes;3DHotspot: no	MutationAssessor: NA;SIFT: NA;Polyphen-2: NA	Missense_Mutation	SNP	chr17	7674872	7674872	T	C	chr17:g.7674872T>C	ENST00000269305.9:c.659A>G
TCGA-23-1021	A159V	OncoKB: Likely Oncogenic, level NA;CIViC: NA;MyCancerGenome: not present;CancerHotspot: yes;3DHotspot: no	MutationAssessor: NA;SIFT: NA;Polyphen-2: NA	Missense_Mutation	SNP	chr17	7675136	7675136	G	A	chr17:g.7675136G>A	ENST00000269305.9:c.476C>T
TCGA-20-1687	V157F	OncoKB: Likely Oncogenic, level NA;CIViC: Predictive: 1;MyCancerGenome: not present;CancerHotspot: yes;3DHotspot: no	MutationAssessor: NA;SIFT: NA;Polyphen-2: NA	Missense_Mutation	SNP	chr17	7675143	7675143	C	A	chr17:g.7675143C>A	ENST00000269305.9:c.469G>T
TCGA-25-1319	Y220C	OncoKB: Oncogenic, level NA;CIViC: Functional: 4, Predictive: 3;MyCancerGenome: not present;CancerHotspot: yes;3DHotspot: no	MutationAssessor: NA;SIFT: NA;Polyphen-2: NA	Missense_Mutation	SNP	chr17	7674872	7674872	T	C	chr17:g.7674872T>C	ENST00000269305.9:c.659A>G
TCGA-04-1356	Y220C	OncoKB: Oncogenic, level NA;CIViC: Functional: 4, Predictive: 3;MyCancerGenome: not present;CancerHotspot: yes;3DHotspot: no	MutationAssessor: NA;SIFT: NA;Polyphen-2: NA	Missense_Mutation	SNP	chr17	7674872	7674872	T	C	chr17:g.7674872T>C	ENST00000269305.9:c.659A>G
TCGA-29-1705	R110L	OncoKB: Likely Oncogenic, level NA;CIViC: Functional: 1;MyCancerGenome: not present;CancerHotspot: yes;3DHotspot: no	MutationAssessor: NA;SIFT: NA;Polyphen-2: NA	Missense_Mutation	SNP	chr17	7676040	7676040	C	A	chr17:g.7676040C>A	ENST00000269305.9:c.329G>T
TCGA-13-0891	Y220C	OncoKB: Oncogenic, level NA;CIViC: Functional: 4, Predictive: 3;MyCancerGenome: not present;CancerHotspot: yes;3DHotspot: no	MutationAssessor: NA;SIFT: NA;Polyphen-2: NA	Missense_Mutation	SNP	chr17	7674872	7674872	T	C	chr17:g.7674872T>C	ENST00000269305.9:c.659A>G
TCGA-59-2350	Y220C	OncoKB: Oncogenic, level NA;CIViC: Functional: 4, Predictive: 3;MyCancerGenome: not present;CancerHotspot: yes;3DHotspot: no	MutationAssessor: NA;SIFT: NA;Polyphen-2: NA	Missense_Mutation	SNP	chr17	7674872	7674872	T	C	chr17:g.7674872T>C	ENST00000269305.9:c.659A>G
TCGA-29-1770	Y220C	OncoKB: Oncogenic, level NA;CIViC: Functional: 4, Predictive: 3;MyCancerGenome: not present;CancerHotspot: yes;3DHotspot: no	MutationAssessor: NA;SIFT: NA;Polyphen-2: NA	Missense_Mutation	SNP	chr17	7674872	7674872	T	C	chr17:g.7674872T>C	ENST00000269305.9:c.659A>G
TCGA-24-1435	V216M	OncoKB: Likely Oncogenic, level NA;CIViC: NA;MyCancerGenome: not present;CancerHotspot: yes;3DHotspot: no	MutationAssessor: NA;SIFT: NA;Polyphen-2: NA	Missense_Mutation	SNP	chr17	7674885	7674885	C	T	chr17:g.7674885C>T	ENST00000269305.9:c.646G>A
TCGA-59-2354	Y220C	OncoKB: Oncogenic, level NA;CIViC: Functional: 4, Predictive: 3;MyCancerGenome: not present;CancerHotspot: yes;3DHotspot: no	MutationAssessor: NA;SIFT: NA;Polyphen-2: NA	Missense_Mutation	SNP	chr17	7674872	7674872	T	C	chr17:g.7674872T>C	ENST00000269305.9:c.659A>G
TCGA-61-2009	V157F	OncoKB: Likely Oncogenic, level NA;CIViC: Predictive: 1;MyCancerGenome: not present;CancerHotspot: yes;3DHotspot: no	MutationAssessor: NA;SIFT: NA;Polyphen-2: NA	Missense_Mutation	SNP	chr17	7675143	7675143	C	A	chr17:g.7675143C>A	ENST00000269305.9:c.469G>T
TCGA-29-1762	R213*	OncoKB: Likely Oncogenic, level NA;CIViC: Predisposing: 1;MyCancerGenome: not present;CancerHotspot: no;3DHotspot: no	MutationAssessor: NA;SIFT: NA;Polyphen-2: NA	Nonsense_Mutation	SNP	chr17	7674894	7674894	G	A	chr17:g.7674894G>A	ENST00000269305.8:c.637C>T
TCGA-13-0887	R213*	OncoKB: Likely Oncogenic, level NA;CIViC: Predisposing: 1;MyCancerGenome: not present;CancerHotspot: no;3DHotspot: no	MutationAssessor: NA;SIFT: NA;Polyphen-2: NA	Nonsense_Mutation	SNP	chr17	7674894	7674894	G	A	chr17:g.7674894G>A	ENST00000269305.8:c.637C>T
TCGA-23-1027	E198*	OncoKB: Likely Oncogenic, level NA;CIViC: NA;MyCancerGenome: not present;CancerHotspot: no;3DHotspot: no	MutationAssessor: NA;SIFT: NA;Polyphen-2: NA	Nonsense_Mutation	SNP	chr17	7674939	7674939	C	A	chr17:g.7674939C>A	ENST00000269305.8:c.592G>T
TCGA-24-1413	E198*	OncoKB: Likely Oncogenic, level NA;CIViC: NA;MyCancerGenome: not present;CancerHotspot: no;3DHotspot: no	MutationAssessor: NA;SIFT: NA;Polyphen-2: NA	Nonsense_Mutation	SNP	chr17	7674939	7674939	C	A	chr17:g.7674939C>A	ENST00000269305.8:c.592G>T
TCGA-23-1029	I251S	OncoKB: Likely Oncogenic, level NA;CIViC: NA;MyCancerGenome: not present;CancerHotspot: yes;3DHotspot: yes	MutationAssessor: impact: medium, score: 3.185;SIFT: impact: deleterious, score: 0;Polyphen-2: impact: probably_damaging, score: 0.994	Missense_Mutation	SNP	chr17	7674211	7674211	A	C	chr17:g.7674211A>C	ENST00000269305.9:c.752T>G
TCGA-24-1424	I195T	OncoKB: Likely Oncogenic, level NA;CIViC: NA;MyCancerGenome: not present;CancerHotspot: yes;3DHotspot: yes	MutationAssessor: impact: medium, score: 3.12;SIFT: impact: deleterious, score: 0;Polyphen-2: impact: probably_damaging, score: 0.993	Missense_Mutation	SNP	chr17	7674947	7674947	A	G	chr17:g.7674947A>G	ENST00000269305.9:c.584T>C
TCGA-24-1469	I195T	OncoKB: Likely Oncogenic, level NA;CIViC: NA;MyCancerGenome: not present;CancerHotspot: yes;3DHotspot: yes	MutationAssessor: impact: medium, score: 3.12;SIFT: impact: deleterious, score: 0;Polyphen-2: impact: probably_damaging, score: 0.993	Missense_Mutation	SNP	chr17	7674947	7674947	A	G	chr17:g.7674947A>G	ENST00000269305.9:c.584T>C
TCGA-24-1844	C176S	OncoKB: Likely Oncogenic, level NA;CIViC: NA;MyCancerGenome: not present;CancerHotspot: yes;3DHotspot: yes	MutationAssessor: impact: medium, score: 3.335;SIFT: impact: deleterious, score: 0;Polyphen-2: impact: probably_damaging, score: 0.965	Missense_Mutation	SNP	chr17	7675086	7675086	A	T	chr17:g.7675086A>T	ENST00000269305.9:c.526T>A
TCGA-13-0800	K132M	OncoKB: Likely Oncogenic, level NA;CIViC: NA;MyCancerGenome: not present;CancerHotspot: yes;3DHotspot: yes	MutationAssessor: impact: medium, score: 2.915;SIFT: impact: tolerated, score: 0.05;Polyphen-2: impact: possibly_damaging, score: 0.903	Missense_Mutation	SNP	chr17	7675217	7675217	T	A	chr17:g.7675217T>A	ENST00000269305.9:c.395A>T
TCGA-29-1697	C238G	OncoKB: Likely Oncogenic, level NA;CIViC: NA;MyCancerGenome: not present;CancerHotspot: yes;3DHotspot: yes	MutationAssessor: impact: medium, score: 2.99;SIFT: impact: deleterious, score: 0;Polyphen-2: impact: probably_damaging, score: 1	Missense_Mutation	SNP	chr17	7674251	7674251	A	C	chr17:g.7674251A>C	ENST00000269305.9:c.712T>G
TCGA-13-1487	M237K	OncoKB: Likely Oncogenic, level NA;CIViC: NA;MyCancerGenome: not present;CancerHotspot: yes;3DHotspot: yes	MutationAssessor: impact: medium, score: 2.925;SIFT: impact: deleterious, score: 0;Polyphen-2: impact: probably_damaging, score: 0.999	Missense_Mutation	SNP	chr17	7674253	7674253	A	T	chr17:g.7674253A>T	ENST00000269305.9:c.710T>A
TCGA-61-1741	M237K	OncoKB: Likely Oncogenic, level NA;CIViC: NA;MyCancerGenome: not present;CancerHotspot: yes;3DHotspot: yes	MutationAssessor: impact: medium, score: 2.925;SIFT: impact: deleterious, score: 0;Polyphen-2: impact: probably_damaging, score: 0.999	Missense_Mutation	SNP	chr17	7674253	7674253	A	T	chr17:g.7674253A>T	ENST00000269305.9:c.710T>A
TCGA-24-1552	P278H	OncoKB: Likely Oncogenic, level NA;CIViC: NA;MyCancerGenome: not present;CancerHotspot: yes;3DHotspot: yes	MutationAssessor: NA;SIFT: NA;Polyphen-2: NA	Missense_Mutation	SNP	chr17	7673787	7673787	G	T	chr17:g.7673787G>T	ENST00000269305.9:c.833C>A
TCGA-31-1950	I195T	OncoKB: Likely Oncogenic, level NA;CIViC: NA;MyCancerGenome: not present;CancerHotspot: yes;3DHotspot: yes	MutationAssessor: impact: medium, score: 3.12;SIFT: impact: deleterious, score: 0;Polyphen-2: impact: probably_damaging, score: 0.993	Missense_Mutation	SNP	chr17	7674947	7674947	A	G	chr17:g.7674947A>G	ENST00000269305.9:c.584T>C
TCGA-13-0905	R273P	OncoKB: Likely Oncogenic, level NA;CIViC: NA;MyCancerGenome: not present;CancerHotspot: yes;3DHotspot: yes	MutationAssessor: NA;SIFT: NA;Polyphen-2: NA	Missense_Mutation	SNP	chr17	7673802	7673802	C	G	chr17:g.7673802C>G	ENST00000269305.9:c.818G>C
TCGA-13-1495	I195F	OncoKB: Likely Oncogenic, level NA;CIViC: NA;MyCancerGenome: not present;CancerHotspot: yes;3DHotspot: yes	MutationAssessor: NA;SIFT: NA;Polyphen-2: NA	Missense_Mutation	SNP	chr17	7674948	7674948	T	A	chr17:g.7674948T>A	ENST00000269305.9:c.583A>T
TCGA-61-1736	G245R	OncoKB: Likely Oncogenic, level NA;CIViC: NA;MyCancerGenome: not present;CancerHotspot: yes;3DHotspot: yes	MutationAssessor: NA;SIFT: NA;Polyphen-2: NA	Missense_Mutation	SNP	chr17	7674230	7674230	C	G	chr17:g.7674230C>G	ENST00000269305.9:c.733G>C
TCGA-24-1464	N239S	OncoKB: Oncogenic, level NA;CIViC: NA;MyCancerGenome: not present;CancerHotspot: yes;3DHotspot: yes	MutationAssessor: NA;SIFT: NA;Polyphen-2: NA	Missense_Mutation	SNP	chr17	7674247	7674247	T	C	chr17:g.7674247T>C	ENST00000269305.9:c.716A>G
TCGA-24-2290	V274G	OncoKB: Likely Oncogenic, level NA;CIViC: NA;MyCancerGenome: not present;CancerHotspot: yes;3DHotspot: yes	MutationAssessor: NA;SIFT: NA;Polyphen-2: NA	Missense_Mutation	SNP	chr17	7673799	7673799	A	C	chr17:g.7673799A>C	ENST00000269305.9:c.821T>G
TCGA-29-1703	H193Y	OncoKB: Likely Oncogenic, level NA;CIViC: NA;MyCancerGenome: not present;CancerHotspot: yes;3DHotspot: yes	MutationAssessor: NA;SIFT: NA;Polyphen-2: NA	Missense_Mutation	SNP	chr17	7674954	7674954	G	A	chr17:g.7674954G>A	ENST00000269305.9:c.577C>T
TCGA-61-1914	C275S	OncoKB: Likely Oncogenic, level NA;CIViC: NA;MyCancerGenome: not present;CancerHotspot: yes;3DHotspot: yes	MutationAssessor: NA;SIFT: NA;Polyphen-2: NA	Missense_Mutation	SNP	chr17	7673796	7673796	C	G	chr17:g.7673796C>G	ENST00000269305.9:c.824G>C
TCGA-20-1682	P278L	OncoKB: Likely Oncogenic, level NA;CIViC: NA;MyCancerGenome: not present;CancerHotspot: yes;3DHotspot: yes	MutationAssessor: NA;SIFT: NA;Polyphen-2: NA	Missense_Mutation	SNP	chr17	7673787	7673787	G	A	chr17:g.7673787G>A	ENST00000269305.9:c.833C>T
TCGA-61-1737	D281Y	OncoKB: Likely Oncogenic, level NA;CIViC: NA;MyCancerGenome: not present;CancerHotspot: yes;3DHotspot: yes	MutationAssessor: NA;SIFT: NA;Polyphen-2: NA	Missense_Mutation	SNP	chr17	7673779	7673779	C	A	chr17:g.7673779C>A	ENST00000269305.9:c.841G>T
TCGA-29-1710	I195T	OncoKB: Likely Oncogenic, level NA;CIViC: NA;MyCancerGenome: not present;CancerHotspot: yes;3DHotspot: yes	MutationAssessor: impact: medium, score: 3.12;SIFT: impact: deleterious, score: 0;Polyphen-2: impact: probably_damaging, score: 0.993	Missense_Mutation	SNP	chr17	7674947	7674947	A	G	chr17:g.7674947A>G	ENST00000269305.9:c.584T>C
TCGA-13-1411	C277F	OncoKB: Likely Oncogenic, level NA;CIViC: NA;MyCancerGenome: not present;CancerHotspot: yes;3DHotspot: yes	MutationAssessor: NA;SIFT: NA;Polyphen-2: NA	Missense_Mutation	SNP	chr17	7673790	7673790	C	A	chr17:g.7673790C>A	ENST00000269305.9:c.830G>T
TCGA-09-2053	Y163H	OncoKB: Likely Oncogenic, level NA;CIViC: NA;MyCancerGenome: not present;CancerHotspot: yes;3DHotspot: yes	MutationAssessor: NA;SIFT: NA;Polyphen-2: NA	Missense_Mutation	SNP	chr17	7675125	7675125	A	G	chr17:g.7675125A>G	ENST00000269305.9:c.487T>C
TCGA-61-1911	I195T	OncoKB: Likely Oncogenic, level NA;CIViC: NA;MyCancerGenome: not present;CancerHotspot: yes;3DHotspot: yes	MutationAssessor: impact: medium, score: 3.12;SIFT: impact: deleterious, score: 0;Polyphen-2: impact: probably_damaging, score: 0.993	Missense_Mutation	SNP	chr17	7674947	7674947	A	G	chr17:g.7674947A>G	ENST00000269305.9:c.584T>C
TCGA-25-2396	I195T	OncoKB: Likely Oncogenic, level NA;CIViC: NA;MyCancerGenome: not present;CancerHotspot: yes;3DHotspot: yes	MutationAssessor: impact: medium, score: 3.12;SIFT: impact: deleterious, score: 0;Polyphen-2: impact: probably_damaging, score: 0.993	Missense_Mutation	SNP	chr17	7674947	7674947	A	G	chr17:g.7674947A>G	ENST00000269305.9:c.584T>C
TCGA-61-1919	I195T	OncoKB: Likely Oncogenic, level NA;CIViC: NA;MyCancerGenome: not present;CancerHotspot: yes;3DHotspot: yes	MutationAssessor: impact: medium, score: 3.12;SIFT: impact: deleterious, score: 0;Polyphen-2: impact: probably_damaging, score: 0.993	Missense_Mutation	SNP	chr17	7674947	7674947	A	G	chr17:g.7674947A>G	ENST00000269305.9:c.584T>C
TCGA-61-2104	Y163N	OncoKB: Likely Oncogenic, level NA;CIViC: NA;MyCancerGenome: not present;CancerHotspot: yes;3DHotspot: yes	MutationAssessor: NA;SIFT: NA;Polyphen-2: NA	Missense_Mutation	SNP	chr17	7675125	7675125	A	T	chr17:g.7675125A>T	ENST00000269305.9:c.487T>A
TCGA-13-0913	P278R	OncoKB: Likely Oncogenic, level NA;CIViC: NA;MyCancerGenome: not present;CancerHotspot: yes;3DHotspot: yes	MutationAssessor: NA;SIFT: NA;Polyphen-2: NA	Missense_Mutation	SNP	chr17	7673787	7673787	G	C	chr17:g.7673787G>C	ENST00000269305.9:c.833C>G
TCGA-61-1725	S241A	OncoKB: Likely Oncogenic, level NA;CIViC: NA;MyCancerGenome: not present;CancerHotspot: yes;3DHotspot: yes	MutationAssessor: NA;SIFT: NA;Polyphen-2: NA	Missense_Mutation	SNP	chr17	7674242	7674242	A	C	chr17:g.7674242A>C	ENST00000269305.9:c.721T>G
TCGA-29-2427	G244D	OncoKB: Likely Oncogenic, level NA;CIViC: NA;MyCancerGenome: not present;CancerHotspot: yes;3DHotspot: yes	MutationAssessor: NA;SIFT: NA;Polyphen-2: NA	Missense_Mutation	SNP	chr17	7674232	7674232	C	T	chr17:g.7674232C>T	ENST00000269305.9:c.731G>A
TCGA-61-2111	G244C	OncoKB: Likely Oncogenic, level NA;CIViC: NA;MyCancerGenome: not present;CancerHotspot: yes;3DHotspot: yes	MutationAssessor: NA;SIFT: NA;Polyphen-2: NA	Missense_Mutation	SNP	chr17	7674233	7674233	C	A	chr17:g.7674233C>A	ENST00000269305.9:c.730G>T
TCGA-24-1104	I195T	OncoKB: Likely Oncogenic, level NA;CIViC: NA;MyCancerGenome: not present;CancerHotspot: yes;3DHotspot: yes	MutationAssessor: impact: medium, score: 3.12;SIFT: impact: deleterious, score: 0;Polyphen-2: impact: probably_damaging, score: 0.993	Missense_Mutation	SNP	chr17	7674947	7674947	A	G	chr17:g.7674947A>G	ENST00000269305.9:c.584T>C
TCGA-29-1688	P278L	OncoKB: Likely Oncogenic, level NA;CIViC: NA;MyCancerGenome: not present;CancerHotspot: yes;3DHotspot: yes	MutationAssessor: NA;SIFT: NA;Polyphen-2: NA	Missense_Mutation	SNP	chr17	7673787	7673787	G	A	chr17:g.7673787G>A	ENST00000269305.9:c.833C>T
TCGA-24-1847	D281V	OncoKB: Likely Oncogenic, level NA;CIViC: NA;MyCancerGenome: not present;CancerHotspot: yes;3DHotspot: yes	MutationAssessor: NA;SIFT: NA;Polyphen-2: NA	Missense_Mutation	SNP	chr17	7673778	7673778	T	A	chr17:g.7673778T>A	ENST00000269305.9:c.842A>T
TCGA-61-2088	M237_N239del	OncoKB: Likely Oncogenic, level NA;CIViC: NA;MyCancerGenome: not present;CancerHotspot: yes;3DHotspot: no	MutationAssessor: NA;SIFT: NA;Polyphen-2: NA	In_Frame_Del	DEL	chr17	7674245	7674253	TGTTACACA	-	chr17:g.7674245_7674253del	ENST00000269305.9:c.710_718del
TCGA-13-1492	X187_splice	OncoKB: Likely Oncogenic, level NA;CIViC: NA;MyCancerGenome: not present;CancerHotspot: yes;3DHotspot: no	MutationAssessor: NA;SIFT: NA;Polyphen-2: NA	Splice_Site	SNP	chr17	7675052	7675052	C	A	chr17:g.7675052C>A	ENST00000269305.8:c.559+1G>T
TCGA-29-A5NZ	G266E	OncoKB: Likely Oncogenic, level NA;CIViC: NA;MyCancerGenome: not present;CancerHotspot: yes;3DHotspot: no	MutationAssessor: NA;SIFT: NA;Polyphen-2: NA	Missense_Mutation	SNP	chr17	7673823	7673823	C	T	chr17:g.7673823C>T	ENST00000269305.9:c.797G>A
TCGA-25-2400	X224_splice	OncoKB: Likely Oncogenic, level NA;CIViC: NA;MyCancerGenome: not present;CancerHotspot: yes;3DHotspot: no	MutationAssessor: NA;SIFT: NA;Polyphen-2: NA	Splice_Site	SNP	chr17	7674858	7674858	C	A	chr17:g.7674858C>A	ENST00000269305.9:c.672+1G>T
TCGA-24-0970	X187_splice	OncoKB: Likely Oncogenic, level NA;CIViC: NA;MyCancerGenome: not present;CancerHotspot: yes;3DHotspot: no	MutationAssessor: NA;SIFT: NA;Polyphen-2: NA	Splice_Site	SNP	chr17	7674972	7674972	C	T	chr17:g.7674972C>T	ENST00000269305.9:c.560-1G>A
TCGA-23-1113	X187_splice	OncoKB: Likely Oncogenic, level NA;CIViC: NA;MyCancerGenome: not present;CancerHotspot: yes;3DHotspot: no	MutationAssessor: NA;SIFT: NA;Polyphen-2: NA	Splice_Site	SNP	chr17	7674972	7674972	C	G	chr17:g.7674972C>G	ENST00000269305.9:c.560-1G>C
TCGA-23-1022	K164E	OncoKB: Likely Oncogenic, level NA;CIViC: NA;MyCancerGenome: not present;CancerHotspot: yes;3DHotspot: no	MutationAssessor: NA;SIFT: NA;Polyphen-2: NA	Missense_Mutation	SNP	chr17	7675122	7675122	T	C	chr17:g.7675122T>C	ENST00000269305.9:c.490A>G
TCGA-24-2033	G266E	OncoKB: Likely Oncogenic, level NA;CIViC: NA;MyCancerGenome: not present;CancerHotspot: yes;3DHotspot: no	MutationAssessor: NA;SIFT: NA;Polyphen-2: NA	Missense_Mutation	SNP	chr17	7673823	7673823	C	T	chr17:g.7673823C>T	ENST00000269305.9:c.797G>A
TCGA-59-2352	G266V	OncoKB: Likely Oncogenic, level NA;CIViC: NA;MyCancerGenome: not present;CancerHotspot: yes;3DHotspot: no	MutationAssessor: NA;SIFT: NA;Polyphen-2: NA	Missense_Mutation	SNP	chr17	7673823	7673823	C	A	chr17:g.7673823C>A	ENST00000269305.8:c.797G>T
TCGA-09-0364	C229_I232del	OncoKB: Likely Oncogenic, level NA;CIViC: NA;MyCancerGenome: not present;CancerHotspot: yes;3DHotspot: no	MutationAssessor: NA;SIFT: NA;Polyphen-2: NA	In_Frame_Del	DEL	chr17	7674267	7674278	GATGGTGGTACA	-	chr17:g.7674267_7674278del	ENST00000269305.9:c.685_696del
TCGA-25-2393	A138_P142del	OncoKB: Likely Oncogenic, level NA;CIViC: NA;MyCancerGenome: not present;CancerHotspot: yes;3DHotspot: no	MutationAssessor: NA;SIFT: NA;Polyphen-2: NA	In_Frame_Del	DEL	chr17	7675187	7675201	GGGCAGGTCTTGGCC	-	chr17:g.7675187_7675201del	ENST00000269305.9:c.411_425del
TCGA-23-1114	X307_splice	OncoKB: Likely Oncogenic, level NA;CIViC: NA;MyCancerGenome: not present;CancerHotspot: yes;3DHotspot: no	MutationAssessor: NA;SIFT: NA;Polyphen-2: NA	Splice_Site	SNP	chr17	7673699	7673699	A	C	chr17:g.7673699A>C	ENST00000269305.9:c.919+2T>G
TCGA-30-1714	P151R	OncoKB: Likely Oncogenic, level NA;CIViC: NA;MyCancerGenome: not present;CancerHotspot: yes;3DHotspot: no	MutationAssessor: NA;SIFT: NA;Polyphen-2: NA	Missense_Mutation	SNP	chr17	7675160	7675160	G	C	chr17:g.7675160G>C	ENST00000269305.9:c.452C>G
TCGA-13-0888	X225_splice	OncoKB: Likely Oncogenic, level NA;CIViC: NA;MyCancerGenome: not present;CancerHotspot: yes;3DHotspot: no	MutationAssessor: NA;SIFT: NA;Polyphen-2: NA	Splice_Site	SNP	chr17	7674292	7674292	T	C	chr17:g.7674292T>C	ENST00000269305.9:c.673-2A>G
TCGA-61-2092	D208V	OncoKB: Likely Oncogenic, level NA;CIViC: NA;MyCancerGenome: not present;CancerHotspot: yes;3DHotspot: no	MutationAssessor: NA;SIFT: NA;Polyphen-2: NA	Missense_Mutation	SNP	chr17	7674908	7674908	T	A	chr17:g.7674908T>A	ENST00000269305.9:c.623A>T
TCGA-13-0923	X187_splice	OncoKB: Likely Oncogenic, level NA;CIViC: NA;MyCancerGenome: not present;CancerHotspot: yes;3DHotspot: no	MutationAssessor: NA;SIFT: NA;Polyphen-2: NA	Splice_Site	SNP	chr17	7675051	7675051	A	C	chr17:g.7675051A>C	ENST00000269305.9:c.559+2T>G
TCGA-61-1998	S215R	OncoKB: Likely Oncogenic, level NA;CIViC: NA;MyCancerGenome: not present;CancerHotspot: yes;3DHotspot: no	MutationAssessor: NA;SIFT: NA;Polyphen-2: NA	Missense_Mutation	SNP	chr17	7674886	7674886	A	C	chr17:g.7674886A>C	ENST00000269305.9:c.645T>G
TCGA-24-1562	X33_splice	OncoKB: Likely Oncogenic, level NA;CIViC: NA;MyCancerGenome: not present;CancerHotspot: yes;3DHotspot: no	MutationAssessor: NA;SIFT: NA;Polyphen-2: NA	Splice_Site	SNP	chr17	7676274	7676274	T	A	chr17:g.7676274T>A	ENST00000269305.9:c.97-2A>T
TCGA-24-1103	X307_splice	OncoKB: Likely Oncogenic, level NA;CIViC: NA;MyCancerGenome: not present;CancerHotspot: yes;3DHotspot: no	MutationAssessor: NA;SIFT: NA;Polyphen-2: NA	Splice_Site	SNP	chr17	7673700	7673700	C	T	chr17:g.7673700C>T	ENST00000269305.9:c.919+1G>A
TCGA-23-2084	G154V	OncoKB: Likely Oncogenic, level NA;CIViC: NA;MyCancerGenome: not present;CancerHotspot: yes;3DHotspot: no	MutationAssessor: NA;SIFT: NA;Polyphen-2: NA	Missense_Mutation	SNP	chr17	7675151	7675151	C	A	chr17:g.7675151C>A	ENST00000269305.9:c.461G>T
TCGA-29-1694	X261_splice	OncoKB: Likely Oncogenic, level NA;CIViC: NA;MyCancerGenome: not present;CancerHotspot: yes;3DHotspot: no	MutationAssessor: NA;SIFT: NA;Polyphen-2: NA	Splice_Site	DEL	chr17	7673821	7673845	GTCCCAGTAGATTACCACTACTCAG	-	chr17:g.7673821_7673845del	ENST00000269305.9:c.783-8_799del
TCGA-24-1423	P191del	OncoKB: Likely Oncogenic, level NA;CIViC: NA;MyCancerGenome: not present;CancerHotspot: yes;3DHotspot: no	MutationAssessor: NA;SIFT: NA;Polyphen-2: NA	In_Frame_Del	DEL	chr17	7674957	7674959	GAG	-	chr17:g.7674957_7674959del	ENST00000269305.9:c.572_574del
TCGA-25-2404	H214R	OncoKB: Likely Oncogenic, level NA;CIViC: NA;MyCancerGenome: not present;CancerHotspot: yes;3DHotspot: no	MutationAssessor: NA;SIFT: NA;Polyphen-2: NA	Missense_Mutation	SNP	chr17	7674890	7674890	T	C	chr17:g.7674890T>C	ENST00000269305.9:c.641A>G
TCGA-61-2110	S127Y	OncoKB: Likely Oncogenic, level NA;CIViC: NA;MyCancerGenome: not present;CancerHotspot: yes;3DHotspot: no	MutationAssessor: NA;SIFT: NA;Polyphen-2: NA	Missense_Mutation	SNP	chr17	7675232	7675232	G	T	chr17:g.7675232G>T	ENST00000269305.9:c.380C>A
TCGA-23-1118	P151S	OncoKB: Oncogenic, level NA;CIViC: NA;MyCancerGenome: not present;CancerHotspot: yes;3DHotspot: no	MutationAssessor: NA;SIFT: NA;Polyphen-2: NA	Missense_Mutation	SNP	chr17	7675161	7675161	G	A	chr17:g.7675161G>A	ENST00000269305.9:c.451C>T
TCGA-59-2355	X331_splice	OncoKB: Likely Oncogenic, level NA;CIViC: NA;MyCancerGenome: not present;CancerHotspot: yes;3DHotspot: no	MutationAssessor: NA;SIFT: NA;Polyphen-2: NA	Splice_Site	SNP	chr17	7673534	7673534	C	A	chr17:g.7673534C>A	ENST00000269305.9:c.993+1G>T
TCGA-20-1683	X225_splice	OncoKB: Likely Oncogenic, level NA;CIViC: NA;MyCancerGenome: not present;CancerHotspot: yes;3DHotspot: no	MutationAssessor: NA;SIFT: NA;Polyphen-2: NA	Splice_Site	SNP	chr17	7674292	7674292	T	C	chr17:g.7674292T>C	ENST00000269305.9:c.673-2A>G
TCGA-13-1403	X125_splice	OncoKB: Likely Oncogenic, level NA;CIViC: NA;MyCancerGenome: not present;CancerHotspot: yes;3DHotspot: no	MutationAssessor: NA;SIFT: NA;Polyphen-2: NA	Splice_Site	SNP	chr17	7675993	7675993	C	A	chr17:g.7675993C>A	ENST00000269305.9:c.375+1G>T
TCGA-04-1362	X225_splice	OncoKB: Likely Oncogenic, level NA;CIViC: NA;MyCancerGenome: not present;CancerHotspot: yes;3DHotspot: no	MutationAssessor: NA;SIFT: NA;Polyphen-2: NA	Splice_Site	SNP	chr17	7674291	7674291	C	T	chr17:g.7674291C>T	ENST00000269305.9:c.673-1G>A
TCGA-29-1785	X307_splice	OncoKB: Likely Oncogenic, level NA;CIViC: NA;MyCancerGenome: not present;CancerHotspot: yes;3DHotspot: no	MutationAssessor: NA;SIFT: NA;Polyphen-2: NA	Splice_Site	SNP	chr17	7673610	7673610	T	C	chr17:g.7673610T>C	ENST00000269305.9:c.920-2A>G
TCGA-09-2044	X187_splice	OncoKB: Likely Oncogenic, level NA;CIViC: NA;MyCancerGenome: not present;CancerHotspot: yes;3DHotspot: no	MutationAssessor: NA;SIFT: NA;Polyphen-2: NA	Splice_Site	DEL	chr17	7674948	7674972	TAAGATGCTGAGGAGGGGCCAGACC	-	chr17:g.7674948_7674972del	ENST00000269305.9:c.560-1_583del
TCGA-29-1784	X126_splice	OncoKB: Likely Oncogenic, level NA;CIViC: NA;MyCancerGenome: not present;CancerHotspot: yes;3DHotspot: no	MutationAssessor: NA;SIFT: NA;Polyphen-2: NA	Splice_Site	SNP	chr17	7675238	7675238	T	C	chr17:g.7675238T>C	ENST00000269305.9:c.376-2A>G
TCGA-24-1842	E258K	OncoKB: Likely Oncogenic, level NA;CIViC: NA;MyCancerGenome: not present;CancerHotspot: yes;3DHotspot: no	MutationAssessor: NA;SIFT: NA;Polyphen-2: NA	Missense_Mutation	SNP	chr17	7674191	7674191	C	T	chr17:g.7674191C>T	ENST00000269305.9:c.772G>A
TCGA-61-1737	X331_splice	OncoKB: Likely Oncogenic, level NA;CIViC: NA;MyCancerGenome: not present;CancerHotspot: yes;3DHotspot: no	MutationAssessor: NA;SIFT: NA;Polyphen-2: NA	Splice_Site	SNP	chr17	7673534	7673534	C	T	chr17:g.7673534C>T	ENST00000269305.9:c.993+1G>A
TCGA-61-2113	G266V	OncoKB: Likely Oncogenic, level NA;CIViC: NA;MyCancerGenome: not present;CancerHotspot: yes;3DHotspot: no	MutationAssessor: NA;SIFT: NA;Polyphen-2: NA	Missense_Mutation	SNP	chr17	7673823	7673823	C	A	chr17:g.7673823C>A	ENST00000269305.8:c.797G>T
TCGA-23-2078	T256del	OncoKB: Likely Oncogenic, level NA;CIViC: NA;MyCancerGenome: not present;CancerHotspot: yes;3DHotspot: no	MutationAssessor: NA;SIFT: NA;Polyphen-2: NA	In_Frame_Del	DEL	chr17	7674196	7674198	GTG	-	chr17:g.7674196_7674198del	ENST00000269305.9:c.765_767del
TCGA-13-1498	X332_splice	OncoKB: Likely Oncogenic, level NA;CIViC: NA;MyCancerGenome: not present;CancerHotspot: yes;3DHotspot: no	MutationAssessor: NA;SIFT: NA;Polyphen-2: NA	Splice_Site	SNP	chr17	7670716	7670716	C	T	chr17:g.7670716C>T	ENST00000269305.9:c.994-1G>A
TCGA-20-0987	G105R	OncoKB: Likely Oncogenic, level NA;CIViC: NA;MyCancerGenome: not present;CancerHotspot: yes;3DHotspot: no	MutationAssessor: NA;SIFT: NA;Polyphen-2: NA	Missense_Mutation	SNP	chr17	7676056	7676056	C	G	chr17:g.7676056C>G	ENST00000269305.9:c.313G>C
TCGA-30-1862	X224_splice	OncoKB: Likely Oncogenic, level NA;CIViC: NA;MyCancerGenome: not present;CancerHotspot: yes;3DHotspot: no	MutationAssessor: NA;SIFT: NA;Polyphen-2: NA	Splice_Site	SNP	chr17	7674858	7674858	C	T	chr17:g.7674858C>T	ENST00000269305.9:c.672+1G>A
TCGA-23-1116	X261_splice	OncoKB: Likely Oncogenic, level NA;CIViC: NA;MyCancerGenome: not present;CancerHotspot: yes;3DHotspot: no	MutationAssessor: NA;SIFT: NA;Polyphen-2: NA	Splice_Site	DEL	chr17	7673828	7673838	TAGATTACCAC	-	chr17:g.7673828_7673838del	ENST00000269305.9:c.783-1_792del
TCGA-13-0714	S127F	OncoKB: Likely Oncogenic, level NA;CIViC: NA;MyCancerGenome: not present;CancerHotspot: yes;3DHotspot: no	MutationAssessor: NA;SIFT: NA;Polyphen-2: NA	Missense_Mutation	SNP	chr17	7675232	7675232	G	A	chr17:g.7675232G>A	ENST00000269305.9:c.380C>T
TCGA-29-1769	A138_L145del	OncoKB: Likely Oncogenic, level NA;CIViC: NA;MyCancerGenome: not present;CancerHotspot: yes;3DHotspot: no	MutationAssessor: NA;SIFT: NA;Polyphen-2: NA	In_Frame_Del	DEL	chr17	7675177	7675200	CAGCTGCACAGGGCAGGTCTTGGC	-	chr17:g.7675177_7675200del	ENST00000269305.9:c.412_435del
TCGA-29-1701	X332_splice	OncoKB: Likely Oncogenic, level NA;CIViC: NA;MyCancerGenome: not present;CancerHotspot: yes;3DHotspot: no	MutationAssessor: NA;SIFT: NA;Polyphen-2: NA	Splice_Site	SNP	chr17	7670717	7670717	T	C	chr17:g.7670717T>C	ENST00000269305.9:c.994-2A>G
TCGA-29-1774	Q331H	OncoKB: Likely Oncogenic, level NA;CIViC: NA;MyCancerGenome: not present;CancerHotspot: no;3DHotspot: yes	MutationAssessor: NA;SIFT: NA;Polyphen-2: NA	Missense_Mutation	SNP	chr17	7673535	7673535	C	G	chr17:g.7673535C>G	ENST00000269305.9:c.993G>C
TCGA-10-0927	P36Wfs*4	OncoKB: Likely Oncogenic, level NA;CIViC: NA;MyCancerGenome: not present;CancerHotspot: no;3DHotspot: no	MutationAssessor: NA;SIFT: NA;Polyphen-2: NA	Frame_Shift_Del	DEL	chr17	7676251	7676263	TTGCTTGGGACGG	-	chr17:g.7676251_7676263del	ENST00000269305.9:c.106_118del
TCGA-29-1691	D228*	OncoKB: Likely Oncogenic, level NA;CIViC: NA;MyCancerGenome: not present;CancerHotspot: no;3DHotspot: no	MutationAssessor: NA;SIFT: NA;Polyphen-2: NA	Frame_Shift_Ins	INS	chr17	7674281	7674282	-	A	chr17:g.7674281_7674282insA	ENST00000269305.9:c.681dup
TCGA-24-1418	D228*	OncoKB: Likely Oncogenic, level NA;CIViC: NA;MyCancerGenome: not present;CancerHotspot: no;3DHotspot: no	MutationAssessor: NA;SIFT: NA;Polyphen-2: NA	Frame_Shift_Ins	INS	chr17	7674281	7674282	-	A	chr17:g.7674281_7674282insA	ENST00000269305.9:c.681dup
TCGA-61-1733	K305*	OncoKB: Likely Oncogenic, level NA;CIViC: NA;MyCancerGenome: not present;CancerHotspot: no;3DHotspot: no	MutationAssessor: NA;SIFT: NA;Polyphen-2: NA	Nonsense_Mutation	SNP	chr17	7673707	7673707	T	A	chr17:g.7673707T>A	ENST00000269305.9:c.913A>T
TCGA-OY-A56Q	Y327*	OncoKB: Likely Oncogenic, level NA;CIViC: NA;MyCancerGenome: not present;CancerHotspot: no;3DHotspot: no	MutationAssessor: NA;SIFT: NA;Polyphen-2: NA	Nonsense_Mutation	SNP	chr17	7673547	7673547	A	C	chr17:g.7673547A>C	ENST00000269305.9:c.981T>G
TCGA-04-1341	K320Rfs*25	OncoKB: Likely Oncogenic, level NA;CIViC: NA;MyCancerGenome: not present;CancerHotspot: no;3DHotspot: no	MutationAssessor: NA;SIFT: NA;Polyphen-2: NA	Frame_Shift_Del	DEL	chr17	7673571	7673571	C	-	chr17:g.7673571del	ENST00000269305.9:c.957del
TCGA-04-1331	R306*	OncoKB: Likely Oncogenic, level NA;CIViC: NA;MyCancerGenome: not present;CancerHotspot: no;3DHotspot: no	MutationAssessor: NA;SIFT: NA;Polyphen-2: NA	Nonsense_Mutation	SNP	chr17	7673704	7673704	G	A	chr17:g.7673704G>A	ENST00000269305.9:c.916C>T
TCGA-10-0933	K132Vfs*15	OncoKB: Likely Oncogenic, level NA;CIViC: NA;MyCancerGenome: not present;CancerHotspot: no;3DHotspot: no	MutationAssessor: NA;SIFT: NA;Polyphen-2: NA	Frame_Shift_Del	DEL	chr17	7675214	7675218	ATCTT	-	chr17:g.7675214_7675218del	ENST00000269305.9:c.394_398del
TCGA-24-2280	Q192*	OncoKB: Likely Oncogenic, level NA;CIViC: NA;MyCancerGenome: not present;CancerHotspot: no;3DHotspot: no	MutationAssessor: NA;SIFT: NA;Polyphen-2: NA	Nonsense_Mutation	SNP	chr17	7674957	7674957	G	A	chr17:g.7674957G>A	ENST00000269305.8:c.574C>T
TCGA-24-1850	W146*	OncoKB: Likely Oncogenic, level NA;CIViC: NA;MyCancerGenome: not present;CancerHotspot: no;3DHotspot: no	MutationAssessor: NA;SIFT: NA;Polyphen-2: NA	Nonsense_Mutation	SNP	chr17	7675174	7675174	C	T	chr17:g.7675174C>T	ENST00000269305.9:c.438G>A
TCGA-13-A5FT	Q144Lfs*5	OncoKB: Likely Oncogenic, level NA;CIViC: NA;MyCancerGenome: not present;CancerHotspot: no;3DHotspot: no	MutationAssessor: NA;SIFT: NA;Polyphen-2: NA	Frame_Shift_Ins	INS	chr17	7675181	7675182	-	A	chr17:g.7675181_7675182insA	ENST00000269305.9:c.430_431insT
TCGA-13-A5FT	Q144*	OncoKB: Likely Oncogenic, level NA;CIViC: NA;MyCancerGenome: not present;CancerHotspot: no;3DHotspot: no	MutationAssessor: NA;SIFT: NA;Polyphen-2: NA	Nonsense_Mutation	SNP	chr17	7675182	7675182	G	A	chr17:g.7675182G>A	ENST00000269305.9:c.430C>T
TCGA-25-1312	N210Tfs*37	OncoKB: Likely Oncogenic, level NA;CIViC: NA;MyCancerGenome: not present;CancerHotspot: no;3DHotspot: no	MutationAssessor: NA;SIFT: NA;Polyphen-2: NA	Frame_Shift_Del	DEL	chr17	7674902	7674902	T	-	chr17:g.7674902del	ENST00000269305.9:c.629del
TCGA-13-1505	A76Hfs*47	OncoKB: Likely Oncogenic, level NA;CIViC: NA;MyCancerGenome: not present;CancerHotspot: no;3DHotspot: no	MutationAssessor: NA;SIFT: NA;Polyphen-2: NA	Frame_Shift_Del	DEL	chr17	7676144	7676144	A	-	chr17:g.7676144del	ENST00000269305.9:c.225del
TCGA-61-2101	A86Pfs*34	OncoKB: Likely Oncogenic, level NA;CIViC: NA;MyCancerGenome: not present;CancerHotspot: no;3DHotspot: no	MutationAssessor: NA;SIFT: NA;Polyphen-2: NA	Frame_Shift_Del	DEL	chr17	7676105	7676114	GGCTGGTGCA	-	chr17:g.7676105_7676114del	ENST00000269305.9:c.255_264del
TCGA-13-0920	Q100*	OncoKB: Likely Oncogenic, level NA;CIViC: NA;MyCancerGenome: not present;CancerHotspot: no;3DHotspot: no	MutationAssessor: NA;SIFT: NA;Polyphen-2: NA	Nonsense_Mutation	SNP	chr17	7676071	7676071	G	A	chr17:g.7676071G>A	ENST00000269305.9:c.298C>T
TCGA-59-A5PD	W146*	OncoKB: Likely Oncogenic, level NA;CIViC: NA;MyCancerGenome: not present;CancerHotspot: no;3DHotspot: no	MutationAssessor: NA;SIFT: NA;Polyphen-2: NA	Nonsense_Mutation	SNP	chr17	7675174	7675174	C	T	chr17:g.7675174C>T	ENST00000269305.9:c.438G>A
TCGA-5X-AA5U	H178Tfs*69	OncoKB: Likely Oncogenic, level NA;CIViC: NA;MyCancerGenome: not present;CancerHotspot: no;3DHotspot: no	MutationAssessor: NA;SIFT: NA;Polyphen-2: NA	Frame_Shift_Del	DEL	chr17	7675080	7675080	G	-	chr17:g.7675080del	ENST00000269305.9:c.532del
TCGA-23-1809	P27Lfs*17	OncoKB: Likely Oncogenic, level NA;CIViC: NA;MyCancerGenome: not present;CancerHotspot: no;3DHotspot: no	MutationAssessor: NA;SIFT: NA;Polyphen-2: NA	Frame_Shift_Del	DEL	chr17	7676398	7676398	G	-	chr17:g.7676398del	ENST00000269305.9:c.80del
TCGA-13-1489	R342*	OncoKB: Likely Oncogenic, level NA;CIViC: NA;MyCancerGenome: not present;CancerHotspot: no;3DHotspot: no	MutationAssessor: NA;SIFT: NA;Polyphen-2: NA	Nonsense_Mutation	SNP	chr17	7670685	7670685	G	A	chr17:g.7670685G>A	ENST00000269305.9:c.1024C>T
TCGA-29-1696	V218Cfs*29	OncoKB: Likely Oncogenic, level NA;CIViC: NA;MyCancerGenome: not present;CancerHotspot: no;3DHotspot: no	MutationAssessor: NA;SIFT: NA;Polyphen-2: NA	Frame_Shift_Del	DEL	chr17	7674879	7674879	C	-	chr17:g.7674879del	ENST00000269305.9:c.652del
TCGA-61-2008	T118Dfs*31	OncoKB: Likely Oncogenic, level NA;CIViC: NA;MyCancerGenome: not present;CancerHotspot: no;3DHotspot: no	MutationAssessor: NA;SIFT: NA;Polyphen-2: NA	Frame_Shift_Ins	INS	chr17	7676017	7676018	-	C	chr17:g.7676017_7676018insC	ENST00000269305.9:c.351dup
TCGA-25-2391	E51Gfs*6	OncoKB: Likely Oncogenic, level NA;CIViC: NA;MyCancerGenome: not present;CancerHotspot: no;3DHotspot: no	MutationAssessor: NA;SIFT: NA;Polyphen-2: NA	Frame_Shift_Ins	INS	chr17	7676217	7676218	-	C	chr17:g.7676217_7676218insC	ENST00000269305.9:c.151dup
TCGA-13-1497	R333Vfs*12	OncoKB: Likely Oncogenic, level NA;CIViC: NA;MyCancerGenome: not present;CancerHotspot: no;3DHotspot: no	MutationAssessor: NA;SIFT: NA;Polyphen-2: NA	Frame_Shift_Del	DEL	chr17	7670712	7670712	G	-	chr17:g.7670712del	ENST00000269305.9:c.997del
TCGA-24-1845	W53*	OncoKB: Likely Oncogenic, level NA;CIViC: NA;MyCancerGenome: not present;CancerHotspot: no;3DHotspot: no	MutationAssessor: NA;SIFT: NA;Polyphen-2: NA	Nonsense_Mutation	SNP	chr17	7676210	7676210	C	T	chr17:g.7676210C>T	ENST00000269305.9:c.159G>A
TCGA-04-1651	E343*	OncoKB: Likely Oncogenic, level NA;CIViC: NA;MyCancerGenome: not present;CancerHotspot: no;3DHotspot: no	MutationAssessor: NA;SIFT: NA;Polyphen-2: NA	Nonsense_Mutation	SNP	chr17	7670682	7670682	C	A	chr17:g.7670682C>A	ENST00000269305.9:c.1027G>T
TCGA-24-1471	E271*	OncoKB: Likely Oncogenic, level NA;CIViC: NA;MyCancerGenome: not present;CancerHotspot: no;3DHotspot: no	MutationAssessor: NA;SIFT: NA;Polyphen-2: NA	Nonsense_Mutation	SNP	chr17	7673809	7673809	C	A	chr17:g.7673809C>A	ENST00000269305.9:c.811G>T
TCGA-24-1474	Q192*	OncoKB: Likely Oncogenic, level NA;CIViC: NA;MyCancerGenome: not present;CancerHotspot: no;3DHotspot: no	MutationAssessor: NA;SIFT: NA;Polyphen-2: NA	Nonsense_Mutation	SNP	chr17	7674957	7674957	G	A	chr17:g.7674957G>A	ENST00000269305.8:c.574C>T
TCGA-61-2109	A307Tfs*29	OncoKB: Likely Oncogenic, level NA;CIViC: NA;MyCancerGenome: not present;CancerHotspot: no;3DHotspot: no	MutationAssessor: NA;SIFT: NA;Polyphen-2: NA	Frame_Shift_Del	DEL	chr17	7673701	7673702	CT	-	chr17:g.7673701_7673702del	ENST00000269305.9:c.918_919del
TCGA-13-1483	R306*	OncoKB: Likely Oncogenic, level NA;CIViC: NA;MyCancerGenome: not present;CancerHotspot: no;3DHotspot: no	MutationAssessor: NA;SIFT: NA;Polyphen-2: NA	Nonsense_Mutation	SNP	chr17	7673704	7673704	G	A	chr17:g.7673704G>A	ENST00000269305.9:c.916C>T
TCGA-24-1603	P316Sfs*21	OncoKB: Likely Oncogenic, level NA;CIViC: NA;MyCancerGenome: not present;CancerHotspot: no;3DHotspot: no	MutationAssessor: NA;SIFT: NA;Polyphen-2: NA	Frame_Shift_Ins	INS	chr17	7673582	7673583	-	A	chr17:g.7673582_7673583insA	ENST00000269305.9:c.945dup
TCGA-61-1910	Q192Sfs*55	OncoKB: Likely Oncogenic, level NA;CIViC: NA;MyCancerGenome: not present;CancerHotspot: no;3DHotspot: no	MutationAssessor: NA;SIFT: NA;Polyphen-2: NA	Frame_Shift_Del	DEL	chr17	7674957	7674957	G	-	chr17:g.7674957del	ENST00000269305.9:c.574del
TCGA-13-0916	R196*	OncoKB: Likely Oncogenic, level NA;CIViC: NA;MyCancerGenome: not present;CancerHotspot: no;3DHotspot: no	MutationAssessor: NA;SIFT: NA;Polyphen-2: NA	Nonsense_Mutation	SNP	chr17	7674945	7674945	G	A	chr17:g.7674945G>A	ENST00000269305.8:c.586C>T
TCGA-09-2051	P223*	OncoKB: Likely Oncogenic, level NA;CIViC: NA;MyCancerGenome: not present;CancerHotspot: no;3DHotspot: no	MutationAssessor: NA;SIFT: NA;Polyphen-2: NA	Frame_Shift_Del	DEL	chr17	7674864	7674865	GC	-	chr17:g.7674864_7674865del	ENST00000269305.9:c.666_667del
TCGA-29-1693	T102Pfs*21	OncoKB: Likely Oncogenic, level NA;CIViC: NA;MyCancerGenome: not present;CancerHotspot: no;3DHotspot: no	MutationAssessor: NA;SIFT: NA;Polyphen-2: NA	Frame_Shift_Del	DEL	chr17	7676065	7676065	T	-	chr17:g.7676065del	ENST00000269305.9:c.304del
TCGA-13-1501	L145Q	OncoKB: Likely Oncogenic, level NA;CIViC: NA;MyCancerGenome: not present;CancerHotspot: no;3DHotspot: no	MutationAssessor: NA;SIFT: NA;Polyphen-2: NA	Missense_Mutation	SNP	chr17	7675178	7675178	A	T	chr17:g.7675178A>T	ENST00000269305.9:c.434T>A
TCGA-24-1431	Q192*	OncoKB: Likely Oncogenic, level NA;CIViC: NA;MyCancerGenome: not present;CancerHotspot: no;3DHotspot: no	MutationAssessor: NA;SIFT: NA;Polyphen-2: NA	Nonsense_Mutation	SNP	chr17	7674957	7674957	G	A	chr17:g.7674957G>A	ENST00000269305.8:c.574C>T
TCGA-10-0931	Q136*	OncoKB: Likely Oncogenic, level NA;CIViC: NA;MyCancerGenome: not present;CancerHotspot: no;3DHotspot: no	MutationAssessor: NA;SIFT: NA;Polyphen-2: NA	Nonsense_Mutation	SNP	chr17	7675206	7675206	G	A	chr17:g.7675206G>A	ENST00000269305.9:c.406C>T
TCGA-25-1313	L145R	OncoKB: Oncogenic, level NA;CIViC: NA;MyCancerGenome: not present;CancerHotspot: no;3DHotspot: no	MutationAssessor: NA;SIFT: NA;Polyphen-2: NA	Missense_Mutation	SNP	chr17	7675178	7675178	A	C	chr17:g.7675178A>C	ENST00000269305.9:c.434T>G
TCGA-24-2267	T284Qfs*61	OncoKB: Likely Oncogenic, level NA;CIViC: NA;MyCancerGenome: not present;CancerHotspot: no;3DHotspot: no	MutationAssessor: NA;SIFT: NA;Polyphen-2: NA	Frame_Shift_Del	DEL	chr17	7673770	7673770	T	-	chr17:g.7673770del	ENST00000269305.9:c.850del
TCGA-24-1470	S261Vfs*84	OncoKB: Likely Oncogenic, level NA;CIViC: NA;MyCancerGenome: not present;CancerHotspot: no;3DHotspot: no	MutationAssessor: NA;SIFT: NA;Polyphen-2: NA	Frame_Shift_Del	DEL	chr17	7674183	7674183	G	-	chr17:g.7674183del	ENST00000269305.9:c.780del
TCGA-13-1405	R196*	OncoKB: Likely Oncogenic, level NA;CIViC: NA;MyCancerGenome: not present;CancerHotspot: no;3DHotspot: no	MutationAssessor: NA;SIFT: NA;Polyphen-2: NA	Nonsense_Mutation	SNP	chr17	7674945	7674945	G	A	chr17:g.7674945G>A	ENST00000269305.8:c.586C>T
TCGA-13-1488	R306*	OncoKB: Likely Oncogenic, level NA;CIViC: NA;MyCancerGenome: not present;CancerHotspot: no;3DHotspot: no	MutationAssessor: NA;SIFT: NA;Polyphen-2: NA	Nonsense_Mutation	SNP	chr17	7673704	7673704	G	A	chr17:g.7673704G>A	ENST00000269305.9:c.916C>T
TCGA-24-1434	N345Mfs*25	OncoKB: Likely Oncogenic, level NA;CIViC: NA;MyCancerGenome: not present;CancerHotspot: no;3DHotspot: no	MutationAssessor: NA;SIFT: NA;Polyphen-2: NA	Frame_Shift_Del	DEL	chr17	7670677	7670677	C	-	chr17:g.7670677del	ENST00000269305.9:c.1032del
TCGA-13-0883	N239*	OncoKB: Likely Oncogenic, level NA;CIViC: NA;MyCancerGenome: not present;CancerHotspot: no;3DHotspot: no	MutationAssessor: NA;SIFT: NA;Polyphen-2: NA	Frame_Shift_Ins	INS	chr17	7674248	7674249	-	A	chr17:g.7674248_7674249insA	ENST00000269305.8:c.714dup
TCGA-04-1357	E224Gfs*4	OncoKB: Likely Oncogenic, level NA;CIViC: NA;MyCancerGenome: not present;CancerHotspot: no;3DHotspot: no	MutationAssessor: NA;SIFT: NA;Polyphen-2: NA	Frame_Shift_Del	DEL	chr17	7674861	7674862	CA	-	chr17:g.7674861_7674862del	ENST00000269305.9:c.669_670del
TCGA-24-1843	E349*	OncoKB: Likely Oncogenic, level NA;CIViC: NA;MyCancerGenome: not present;CancerHotspot: no;3DHotspot: no	MutationAssessor: NA;SIFT: NA;Polyphen-2: NA	Nonsense_Mutation	SNP	chr17	7670664	7670664	C	A	chr17:g.7670664C>A	ENST00000269305.9:c.1045G>T
TCGA-61-2002	E204*	OncoKB: Likely Oncogenic, level NA;CIViC: NA;MyCancerGenome: not present;CancerHotspot: no;3DHotspot: no	MutationAssessor: NA;SIFT: NA;Polyphen-2: NA	Nonsense_Mutation	SNP	chr17	7674921	7674921	C	A	chr17:g.7674921C>A	ENST00000269305.9:c.610G>T
TCGA-29-1783	T123Rfs*48	OncoKB: Likely Oncogenic, level NA;CIViC: NA;MyCancerGenome: not present;CancerHotspot: no;3DHotspot: no	MutationAssessor: NA;SIFT: NA;Polyphen-2: NA	Frame_Shift_Ins	INS	chr17	7676001	7676002	-	TC	chr17:g.7676001_7676002insTC	ENST00000269305.9:c.366_367dup
TCGA-59-2351	C141Afs*29	OncoKB: Likely Oncogenic, level NA;CIViC: NA;MyCancerGenome: not present;CancerHotspot: no;3DHotspot: no	MutationAssessor: NA;SIFT: NA;Polyphen-2: NA	Frame_Shift_Del	DEL	chr17	7675192	7675192	G	-	chr17:g.7675192del	ENST00000269305.9:c.420del
TCGA-24-2289	R196*	OncoKB: Likely Oncogenic, level NA;CIViC: NA;MyCancerGenome: not present;CancerHotspot: no;3DHotspot: no	MutationAssessor: NA;SIFT: NA;Polyphen-2: NA	Nonsense_Mutation	SNP	chr17	7674945	7674945	G	A	chr17:g.7674945G>A	ENST00000269305.8:c.586C>T
TCGA-24-1427	V272Cfs*73	OncoKB: Likely Oncogenic, level NA;CIViC: NA;MyCancerGenome: not present;CancerHotspot: no;3DHotspot: no	MutationAssessor: NA;SIFT: NA;Polyphen-2: NA	Frame_Shift_Del	DEL	chr17	7673806	7673806	C	-	chr17:g.7673806del	ENST00000269305.9:c.814del
TCGA-13-1507	T140Mfs*28	OncoKB: Likely Oncogenic, level NA;CIViC: NA;MyCancerGenome: not present;CancerHotspot: no;3DHotspot: no	MutationAssessor: NA;SIFT: NA;Polyphen-2: NA	Frame_Shift_Del	DEL	chr17	7675187	7675193	GGGCAGG	-	chr17:g.7675187_7675193del	ENST00000269305.9:c.419_425del
TCGA-29-1766	C277Vfs*68	OncoKB: Likely Oncogenic, level NA;CIViC: NA;MyCancerGenome: not present;CancerHotspot: no;3DHotspot: no	MutationAssessor: NA;SIFT: NA;Polyphen-2: NA	Frame_Shift_Del	DEL	chr17	7673792	7673792	G	-	chr17:g.7673792del	ENST00000269305.9:c.828del
TCGA-24-2271	K321*	OncoKB: Likely Oncogenic, level NA;CIViC: NA;MyCancerGenome: not present;CancerHotspot: no;3DHotspot: no	MutationAssessor: NA;SIFT: NA;Polyphen-2: NA	Nonsense_Mutation	SNP	chr17	7673567	7673567	T	A	chr17:g.7673567T>A	ENST00000269305.9:c.961A>T
TCGA-25-1329	P47Rfs*76	OncoKB: Likely Oncogenic, level NA;CIViC: NA;MyCancerGenome: not present;CancerHotspot: no;3DHotspot: no	MutationAssessor: NA;SIFT: NA;Polyphen-2: NA	Frame_Shift_Del	DEL	chr17	7676229	7676229	G	-	chr17:g.7676229del	ENST00000269305.9:c.140del
TCGA-04-1343	R209Hfs*5	OncoKB: Likely Oncogenic, level NA;CIViC: NA;MyCancerGenome: not present;CancerHotspot: no;3DHotspot: no	MutationAssessor: NA;SIFT: NA;Polyphen-2: NA	Frame_Shift_Del	DEL	chr17	7674902	7674906	TTTCT	-	chr17:g.7674902_7674906del	ENST00000269305.9:c.625_629del
TCGA-29-1781	C242Afs*5	OncoKB: Likely Oncogenic, level NA;CIViC: NA;MyCancerGenome: not present;CancerHotspot: no;3DHotspot: no	MutationAssessor: NA;SIFT: NA;Polyphen-2: NA	Frame_Shift_Del	DEL	chr17	7674240	7674240	G	-	chr17:g.7674240del	ENST00000269305.9:c.723del
TCGA-30-1718	E294*	OncoKB: Likely Oncogenic, level NA;CIViC: NA;MyCancerGenome: not present;CancerHotspot: no;3DHotspot: no	MutationAssessor: NA;SIFT: NA;Polyphen-2: NA	Nonsense_Mutation	SNP	chr17	7673740	7673740	C	A	chr17:g.7673740C>A	ENST00000269305.9:c.880G>T
TCGA-13-0884	R342*	OncoKB: Likely Oncogenic, level NA;CIViC: NA;MyCancerGenome: not present;CancerHotspot: no;3DHotspot: no	MutationAssessor: NA;SIFT: NA;Polyphen-2: NA	Nonsense_Mutation	SNP	chr17	7670685	7670685	G	A	chr17:g.7670685G>A	ENST00000269305.9:c.1024C>T
TCGA-24-1846	S149Ffs*32	OncoKB: Likely Oncogenic, level NA;CIViC: NA;MyCancerGenome: not present;CancerHotspot: no;3DHotspot: no	MutationAssessor: NA;SIFT: NA;Polyphen-2: NA	Frame_Shift_Ins	INS	chr17	7675166	7675167	-	A	chr17:g.7675166_7675167insA	ENST00000269305.8:c.445dup
TCGA-13-0885	W146*	OncoKB: Likely Oncogenic, level NA;CIViC: NA;MyCancerGenome: not present;CancerHotspot: no;3DHotspot: no	MutationAssessor: NA;SIFT: NA;Polyphen-2: NA	Nonsense_Mutation	SNP	chr17	7675174	7675174	C	T	chr17:g.7675174C>T	ENST00000269305.9:c.438G>A
TCGA-13-1509	L330Ffs*15	OncoKB: Likely Oncogenic, level NA;CIViC: NA;MyCancerGenome: not present;CancerHotspot: no;3DHotspot: no	MutationAssessor: NA;SIFT: NA;Polyphen-2: NA	Frame_Shift_Del	DEL	chr17	7673540	7673540	G	-	chr17:g.7673540del	ENST00000269305.9:c.988del
TCGA-24-2293	P152Rfs*18	OncoKB: Likely Oncogenic, level NA;CIViC: NA;MyCancerGenome: not present;CancerHotspot: no;3DHotspot: no	MutationAssessor: NA;SIFT: NA;Polyphen-2: NA	Frame_Shift_Del	DEL	chr17	7675157	7675157	G	-	chr17:g.7675157del	ENST00000269305.9:c.455del
TCGA-13-0911	L43Afs*7	OncoKB: Likely Oncogenic, level NA;CIViC: NA;MyCancerGenome: not present;CancerHotspot: no;3DHotspot: no	MutationAssessor: NA;SIFT: NA;Polyphen-2: NA	Frame_Shift_Del	DEL	chr17	7676238	7676242	ATCAA	-	chr17:g.7676238_7676242del	ENST00000269305.9:c.127_131del
TCGA-57-1994	I195Nfs*14	OncoKB: Likely Oncogenic, level NA;CIViC: NA;MyCancerGenome: not present;CancerHotspot: no;3DHotspot: no	MutationAssessor: NA;SIFT: NA;Polyphen-2: NA	Frame_Shift_Ins	INS	chr17	7674947	7674948	-	T	chr17:g.7674947_7674948insT	ENST00000269305.9:c.583dup
TCGA-25-1320	C124*	OncoKB: Likely Oncogenic, level NA;CIViC: NA;MyCancerGenome: not present;CancerHotspot: no;3DHotspot: no	MutationAssessor: NA;SIFT: NA;Polyphen-2: NA	Frame_Shift_Del	DEL	chr17	7675997	7675997	G	-	chr17:g.7675997del	ENST00000269305.9:c.372del
TCGA-24-1550	E51*	OncoKB: Likely Oncogenic, level NA;CIViC: NA;MyCancerGenome: not present;CancerHotspot: no;3DHotspot: no	MutationAssessor: NA;SIFT: NA;Polyphen-2: NA	Nonsense_Mutation	SNP	chr17	7676218	7676218	C	A	chr17:g.7676218C>A	ENST00000269305.9:c.151G>T

## Sheet: Table-S6
Supplementary Table S6. KMT2C mutation site information
Sample ID	Protein Change	Annotation	Functional Impact	Mutation Type	Variant Type	Chromosome	Start Pos	End Pos	Ref	Var	HGVSg	HGVSc
TCGA-59-A5PD	X924_splice	OncoKB: Likely Oncogenic, level NA;CIViC: NA;MyCancerGenome: not present;CancerHotspot: no;3DHotspot: no	MutationAssessor: impact: , score: undefined;SIFT: NA;Polyphen-2: NA	Splice_Site	SNP	chr7	152230322	152230322	C	A	chr7:g.152230322C>A	ENST00000262189.11:c.2770-1G>T
TCGA-20-0991	C4432Lfs*27	OncoKB: Likely Oncogenic, level NA;CIViC: NA;MyCancerGenome: not present;CancerHotspot: no;3DHotspot: no	MutationAssessor: NA;SIFT: NA;Polyphen-2: NA	Frame_Shift_Ins	INS	chr7	152148633	152148634	-	AGCCTGTAATCCCAGCTACTCGGGAGGCTGAG	chr7:g.152148633_152148634insAGCCTGTAATCCCAGCTACTCGGGAGGCTGAG	ENST00000262189.11:c.13293_13294insCTCAGCCTCCCGAGTAGCTGGGATTACAGGCT
TCGA-24-1842	X4632_splice	OncoKB: Likely Oncogenic, level NA;CIViC: NA;MyCancerGenome: not present;CancerHotspot: no;3DHotspot: no	MutationAssessor: impact: medium, score: 2.72;SIFT: NA;Polyphen-2: NA	Splice_Site	SNP	chr7	152146736	152146736	C	G	chr7:g.152146736C>G	ENST00000262189.11:c.13895-1G>C
TCGA-61-2003	S2184Lfs*11	OncoKB: Likely Oncogenic, level NA;CIViC: NA;MyCancerGenome: not present;CancerHotspot: no;3DHotspot: no	MutationAssessor: NA;SIFT: NA;Polyphen-2: NA	Frame_Shift_Del	DEL	chr7	152181310	152181310	A	-	chr7:g.152181310del	ENST00000262189.11:c.6550del
TCGA-24-2035	X3820_splice	OncoKB: Likely Oncogenic, level NA;CIViC: NA;MyCancerGenome: not present;CancerHotspot: no;3DHotspot: no	MutationAssessor: impact: , score: undefined;SIFT: NA;Polyphen-2: NA	Splice_Site	SNP	chr7	152162116	152162116	C	A	chr7:g.152162116C>A	ENST00000262189.11:c.11460+1G>T
TCGA-29-1691	I3488L	OncoKB: Unknown, level NA;CIViC: NA;MyCancerGenome: not present;CancerHotspot: no;3DHotspot: no	MutationAssessor: impact: neutral, score: 0.2;SIFT: impact: tolerated, score: 1;Polyphen-2: impact: benign, score: 0	Missense_Mutation	SNP	chr7	152163115	152163115	T	A	chr7:g.152163115T>A	ENST00000262189.11:c.10462A>T
TCGA-23-1110	P2101A	OncoKB: Unknown, level NA;CIViC: NA;MyCancerGenome: not present;CancerHotspot: no;3DHotspot: no	MutationAssessor: impact: medium, score: 3.195;SIFT: impact: deleterious, score: 0;Polyphen-2: impact: benign, score: 0.388	Missense_Mutation	SNP	chr7	152181559	152181559	G	C	chr7:g.152181559G>C	ENST00000262189.11:c.6301C>G
TCGA-25-1323	S2857P	OncoKB: Unknown, level NA;CIViC: NA;MyCancerGenome: not present;CancerHotspot: no;3DHotspot: no	MutationAssessor: impact: medium, score: 2.175;SIFT: impact: tolerated, score: 0.12;Polyphen-2: impact: benign, score: 0.36	Missense_Mutation	SNP	chr7	152176884	152176884	A	G	chr7:g.152176884A>G	ENST00000262189.11:c.8569T>C
TCGA-29-1763	P3950S	OncoKB: Unknown, level NA;CIViC: NA;MyCancerGenome: not present;CancerHotspot: no;3DHotspot: no	MutationAssessor: impact: medium, score: 2.31;SIFT: impact: deleterious, score: 0.05;Polyphen-2: impact: possibly_damaging, score: 0.492	Missense_Mutation	SNP	chr7	152156022	152156022	G	A	chr7:g.152156022G>A	ENST00000262189.11:c.11848C>T
TCGA-24-1467	E2879_K2880insLET	OncoKB: Unknown, level NA;CIViC: NA;MyCancerGenome: not present;CancerHotspot: no;3DHotspot: no	MutationAssessor: NA;SIFT: NA;Polyphen-2: NA	In_Frame_Ins	INS	chr7	152176815	152176816	-	GGTTTCCAG	chr7:g.152176815_152176816insGGTTTCCAG	ENST00000262189.11:c.8637_8638insCTGGAAACC
TCGA-24-1467	E2879delinsGQHRTWMK	OncoKB: Unknown, level NA;CIViC: NA;MyCancerGenome: not present;CancerHotspot: no;3DHotspot: no	MutationAssessor: NA;SIFT: NA;Polyphen-2: NA	In_Frame_Ins	INS	chr7	152176817	152176818	-	TCATCCATGTCCTGTGTTGCC	chr7:g.152176817_152176818insTCATCCATGTCCTGTGTTGCC	ENST00000262189.11:c.8635_8636insGGCAACACAGGACATGGATGA
TCGA-13-1497	Q3499E	OncoKB: Unknown, level NA;CIViC: NA;MyCancerGenome: not present;CancerHotspot: no;3DHotspot: no	MutationAssessor: impact: medium, score: 2.24;SIFT: impact: tolerated, score: 0.45;Polyphen-2: impact: benign, score: 0.05	Missense_Mutation	SNP	chr7	152163082	152163082	G	C	chr7:g.152163082G>C	ENST00000262189.11:c.10495C>G
TCGA-13-1403	N3347S	OncoKB: Unknown, level NA;CIViC: NA;MyCancerGenome: not present;CancerHotspot: no;3DHotspot: no	MutationAssessor: impact: low, score: 1.7;SIFT: impact: tolerated, score: 0.21;Polyphen-2: impact: benign, score: 0.021	Missense_Mutation	SNP	chr7	152163537	152163537	T	C	chr7:g.152163537T>C	ENST00000262189.11:c.10040A>G
TCGA-29-1707	G1266V	OncoKB: Unknown, level NA;CIViC: NA;MyCancerGenome: not present;CancerHotspot: no;3DHotspot: no	MutationAssessor: impact: low, score: 1.87;SIFT: impact: tolerated, score: 0.25;Polyphen-2: impact: benign, score: 0.039	Missense_Mutation	SNP	chr7	152207344	152207344	C	A	chr7:g.152207344C>A	ENST00000262189.11:c.3797G>T
TCGA-61-1995	P4373A	OncoKB: Unknown, level NA;CIViC: NA;MyCancerGenome: not present;CancerHotspot: no;3DHotspot: no	MutationAssessor: impact: medium, score: 2.705;SIFT: impact: tolerated, score: 0.57;Polyphen-2: impact: possibly_damaging, score: 0.777	Missense_Mutation	SNP	chr7	152148810	152148810	G	C	chr7:g.152148810G>C	ENST00000262189.11:c.13117C>G
TCGA-13-0883	T2839N	OncoKB: Unknown, level NA;CIViC: NA;MyCancerGenome: not present;CancerHotspot: no;3DHotspot: no	MutationAssessor: impact: neutral, score: 0;SIFT: impact: tolerated, score: 0.73;Polyphen-2: impact: benign, score: 0	Missense_Mutation	SNP	chr7	152176937	152176937	G	T	chr7:g.152176937G>T	ENST00000262189.11:c.8516C>A
TCGA-24-1422	M3916I	OncoKB: Unknown, level NA;CIViC: NA;MyCancerGenome: not present;CancerHotspot: no;3DHotspot: no	MutationAssessor: impact: medium, score: 2.25;SIFT: impact: deleterious, score: 0.03;Polyphen-2: impact: benign, score: 0.112	Missense_Mutation	SNP	chr7	152156269	152156269	C	A	chr7:g.152156269C>A	ENST00000262189.11:c.11748G>T
TCGA-61-1737	H4484L	OncoKB: Unknown, level NA;CIViC: NA;MyCancerGenome: not present;CancerHotspot: no;3DHotspot: no	MutationAssessor: impact: high, score: 3.72;SIFT: impact: deleterious, score: 0;Polyphen-2: impact: probably_damaging, score: 0.999	Missense_Mutation	SNP	chr7	152148476	152148476	T	A	chr7:g.152148476T>A	ENST00000262189.11:c.13451A>T
TCGA-61-2113	L2877I	OncoKB: Unknown, level NA;CIViC: NA;MyCancerGenome: not present;CancerHotspot: no;3DHotspot: no	MutationAssessor: impact: low, score: 1.3;SIFT: impact: tolerated, score: 0.2;Polyphen-2: impact: benign, score: 0	Missense_Mutation	SNP	chr7	152176824	152176824	G	T	chr7:g.152176824G>T	ENST00000262189.11:c.8629C>A
TCGA-29-1761	M2475I	OncoKB: Unknown, level NA;CIViC: NA;MyCancerGenome: not present;CancerHotspot: no;3DHotspot: no	MutationAssessor: impact: medium, score: 2.615;SIFT: impact: tolerated, score: 0.09;Polyphen-2: impact: benign, score: 0.001	Missense_Mutation	SNP	chr7	152179851	152179851	C	T	chr7:g.152179851C>T	ENST00000262189.11:c.7425G>A
TCGA-31-1953	L1810W	OncoKB: Unknown, level NA;CIViC: NA;MyCancerGenome: not present;CancerHotspot: no;3DHotspot: no	MutationAssessor: impact: medium, score: 2.62;SIFT: impact: deleterious, score: 0.03;Polyphen-2: impact: probably_damaging, score: 0.998	Missense_Mutation	SNP	chr7	152182431	152182431	A	C	chr7:g.152182431A>C	ENST00000262189.11:c.5429T>G
TCGA-13-0768	H2604N	OncoKB: Unknown, level NA;CIViC: NA;MyCancerGenome: not present;CancerHotspot: no;3DHotspot: no	MutationAssessor: impact: medium, score: 2.39;SIFT: impact: tolerated, score: 0.19;Polyphen-2: impact: benign, score: 0.034	Missense_Mutation	SNP	chr7	152177643	152177643	G	T	chr7:g.152177643G>T	ENST00000262189.11:c.7810C>A
TCGA-23-1116	L3986S	OncoKB: Unknown, level NA;CIViC: NA;MyCancerGenome: not present;CancerHotspot: no;3DHotspot: no	MutationAssessor: impact: medium, score: 2.275;SIFT: impact: deleterious, score: 0;Polyphen-2: impact: benign, score: 0.203	Missense_Mutation	SNP	chr7	152155913	152155913	A	G	chr7:g.152155913A>G	ENST00000262189.11:c.11957T>C
TCGA-24-1847	I4511S	OncoKB: Unknown, level NA;CIViC: NA;MyCancerGenome: not present;CancerHotspot: no;3DHotspot: no	MutationAssessor: impact: neutral, score: -0.815;SIFT: impact: tolerated, score: 0.15;Polyphen-2: impact: benign, score: 0.015	Missense_Mutation	SNP	chr7	152148395	152148395	A	C	chr7:g.152148395A>C	ENST00000262189.11:c.13532T>G

## Sheet: Table-S7
Supplementary Table S5. BRCA2 mutation site information																														Supplementary Table S7. BRCA2 mutation site information
Sample ID	Protein Change	Annotation	Functional Impact	Mutation Type	Variant Type	Chromosome	Start Pos	End Pos	Ref	Var	HGVSg	HGVSc																		Sample ID	Protein Change	Annotation	Functional Impact	Mutation Type	Variant Type	Chromosome	Start Pos	End Pos	Ref	Var	HGVSg	HGVSc
TCGA-29-1762	E2906*	OncoKB: Likely Oncogenic, level NA;CIViC: NA;MyCancerGenome: not present;CancerHotspot: no;3DHotspot: no	MutationAssessor: impact: , score: undefined;SIFT: NA;Polyphen-2: NA	Nonsense_Mutation	SNP	chr13	32376753	32376753	G	T	chr13:g.32376753G>T	ENST00000380152.7:c.8716G>T																		TCGA-29-1762	E2906*	OncoKB: Likely Oncogenic, level NA;CIViC: NA;MyCancerGenome: not present;CancerHotspot: no;3DHotspot: no	MutationAssessor: impact: , score: undefined;SIFT: NA;Polyphen-2: NA	Nonsense_Mutation	SNP	chr13	32376753	32376753	G	T	chr13:g.32376753G>T	ENST00000380152.7:c.8716G>T
TCGA-04-1331	C711*	OncoKB: Likely Oncogenic, level NA;CIViC: NA;MyCancerGenome: not present;CancerHotspot: no;3DHotspot: no	MutationAssessor: NA;SIFT: NA;Polyphen-2: NA	Nonsense_Mutation	SNP	chr13	32336488	32336488	C	A	chr13:g.32336488C>A	ENST00000380152.7:c.2133C>A																		TCGA-04-1331	C711*	OncoKB: Likely Oncogenic, level NA;CIViC: NA;MyCancerGenome: not present;CancerHotspot: no;3DHotspot: no	MutationAssessor: NA;SIFT: NA;Polyphen-2: NA	Nonsense_Mutation	SNP	chr13	32336488	32336488	C	A	chr13:g.32336488C>A	ENST00000380152.7:c.2133C>A
TCGA-13-1477	E2391Hfs*33	OncoKB: Likely Oncogenic, level NA;CIViC: NA;MyCancerGenome: not present;CancerHotspot: no;3DHotspot: no	MutationAssessor: NA;SIFT: NA;Polyphen-2: NA	Frame_Shift_Ins	INS	chr13	32355023	32355024	-	CATGCTTTGGGTACCTGTAATCCCAGCACTTTGGCAG	chr13:g.32355023_32355024insCATGCTTTGGGTACCTGTAATCCCAGCACTTTGGCAG	ENST00000380152.8:c.7170_7171insCATGCTTTGGGTACCTGTAATCCCAGCACTTTGGCAG																		TCGA-13-1477	E2391Hfs*33	OncoKB: Likely Oncogenic, level NA;CIViC: NA;MyCancerGenome: not present;CancerHotspot: no;3DHotspot: no	MutationAssessor: NA;SIFT: NA;Polyphen-2: NA	Frame_Shift_Ins	INS	chr13	32355023	32355024	-	CATGCTTTGGGTACCTGTAATCCCAGCACTTTGGCAG	chr13:g.32355023_32355024insCATGCTTTGGGTACCTGTAATCCCAGCACTTTGGCAG	ENST00000380152.8:c.7170_7171insCATGCTTTGGGTACCTGTAATCCCAGCACTTTGGCAG
TCGA-29-1693	L3172Afs*44	OncoKB: Likely Oncogenic, level NA;CIViC: NA;MyCancerGenome: not present;CancerHotspot: no;3DHotspot: no	MutationAssessor: NA;SIFT: NA;Polyphen-2: NA	Frame_Shift_Del	DEL	chr13	32396908	32396911	TACT	-	chr13:g.32396908_32396911del	ENST00000380152.7:c.9513_9516del																		TCGA-29-1693	L3172Afs*44	OncoKB: Likely Oncogenic, level NA;CIViC: NA;MyCancerGenome: not present;CancerHotspot: no;3DHotspot: no	MutationAssessor: NA;SIFT: NA;Polyphen-2: NA	Frame_Shift_Del	DEL	chr13	32396908	32396911	TACT	-	chr13:g.32396908_32396911del	ENST00000380152.7:c.9513_9516del
TCGA-25-1329	M3322*	OncoKB: Likely Oncogenic, level NA;CIViC: NA;MyCancerGenome: not present;CancerHotspot: no;3DHotspot: no	MutationAssessor: NA;SIFT: NA;Polyphen-2: NA	Frame_Shift_Del	DEL	chr13	32398476	32398476	G	-	chr13:g.32398476del	ENST00000380152.8:c.9963del																		TCGA-25-1329	M3322*	OncoKB: Likely Oncogenic, level NA;CIViC: NA;MyCancerGenome: not present;CancerHotspot: no;3DHotspot: no	MutationAssessor: NA;SIFT: NA;Polyphen-2: NA	Frame_Shift_Del	DEL	chr13	32398476	32398476	G	-	chr13:g.32398476del	ENST00000380152.8:c.9963del
TCGA-13-0885	K1406Nfs*3	OncoKB: Likely Oncogenic, level NA;CIViC: NA;MyCancerGenome: not present;CancerHotspot: no;3DHotspot: no	MutationAssessor: NA;SIFT: NA;Polyphen-2: NA	Frame_Shift_Del	DEL	chr13	32338571	32338574	AAAG	-	chr13:g.32338571_32338574del	ENST00000380152.7:c.4218_4221del																		TCGA-13-0885	K1406Nfs*3	OncoKB: Likely Oncogenic, level NA;CIViC: NA;MyCancerGenome: not present;CancerHotspot: no;3DHotspot: no	MutationAssessor: NA;SIFT: NA;Polyphen-2: NA	Frame_Shift_Del	DEL	chr13	32338571	32338574	AAAG	-	chr13:g.32338571_32338574del	ENST00000380152.7:c.4218_4221del
TCGA-24-1103	K1638E	OncoKB: Unknown, level NA;CIViC: NA;MyCancerGenome: not present;CancerHotspot: no;3DHotspot: no	MutationAssessor: impact: low, score: 1.765;SIFT: impact: tolerated, score: 0.38;Polyphen-2: impact: benign, score: 0.075	Missense_Mutation	SNP	chr13	32339267	32339267	A	G	chr13:g.32339267A>G	ENST00000380152.7:c.4912A>G																		TCGA-24-1103	K1638E	OncoKB: Unknown, level NA;CIViC: NA;MyCancerGenome: not present;CancerHotspot: no;3DHotspot: no	MutationAssessor: impact: low, score: 1.765;SIFT: impact: tolerated, score: 0.38;Polyphen-2: impact: benign, score: 0.075	Missense_Mutation	SNP	chr13	32339267	32339267	A	G	chr13:g.32339267A>G	ENST00000380152.7:c.4912A>G
TCGA-04-1356	N1906I	OncoKB: Unknown, level NA;CIViC: NA;MyCancerGenome: not present;CancerHotspot: no;3DHotspot: no	MutationAssessor: impact: medium, score: 2.965;SIFT: impact: deleterious, score: 0;Polyphen-2: impact: probably_damaging, score: 0.968	Missense_Mutation	SNP	chr13	32340072	32340072	A	T	chr13:g.32340072A>T	ENST00000380152.7:c.5717A>T																		TCGA-04-1356	N1906I	OncoKB: Unknown, level NA;CIViC: NA;MyCancerGenome: not present;CancerHotspot: no;3DHotspot: no	MutationAssessor: impact: medium, score: 2.965;SIFT: impact: deleterious, score: 0;Polyphen-2: impact: probably_damaging, score: 0.968	Missense_Mutation	SNP	chr13	32340072	32340072	A	T	chr13:g.32340072A>T	ENST00000380152.7:c.5717A>T
TCGA-23-1030	T1354M	OncoKB: Inconclusive, level NA;CIViC: NA;MyCancerGenome: not present;CancerHotspot: no;3DHotspot: no	MutationAssessor: impact: neutral, score: 0.695;SIFT: impact: deleterious, score: 0;Polyphen-2: impact: benign, score: 0.01	Missense_Mutation	SNP	chr13	32338416	32338416	C	T	chr13:g.32338416C>T	ENST00000380152.7:c.4061C>T																		TCGA-23-1030	T1354M	OncoKB: Inconclusive, level NA;CIViC: NA;MyCancerGenome: not present;CancerHotspot: no;3DHotspot: no	MutationAssessor: impact: neutral, score: 0.695;SIFT: impact: deleterious, score: 0;Polyphen-2: impact: benign, score: 0.01	Missense_Mutation	SNP	chr13	32338416	32338416	C	T	chr13:g.32338416C>T	ENST00000380152.7:c.4061C>T
TCGA-29-1693	T2766I	OncoKB: Unknown, level NA;CIViC: NA;MyCancerGenome: not present;CancerHotspot: no;3DHotspot: no	MutationAssessor: impact: medium, score: 2.855;SIFT: impact: deleterious, score: 0;Polyphen-2: impact: possibly_damaging, score: 0.809	Missense_Mutation	SNP	chr13	32363499	32363499	C	T	chr13:g.32363499C>T	ENST00000380152.8:c.8297C>T																		TCGA-29-1693	T2766I	OncoKB: Unknown, level NA;CIViC: NA;MyCancerGenome: not present;CancerHotspot: no;3DHotspot: no	MutationAssessor: impact: medium, score: 2.855;SIFT: impact: deleterious, score: 0;Polyphen-2: impact: possibly_damaging, score: 0.809	Missense_Mutation	SNP	chr13	32363499	32363499	C	T	chr13:g.32363499C>T	ENST00000380152.8:c.8297C>T
TCGA-61-1737	T1225K	OncoKB: Unknown, level NA;CIViC: NA;MyCancerGenome: not present;CancerHotspot: no;3DHotspot: no	MutationAssessor: impact: medium, score: 2.205;SIFT: impact: tolerated, score: 0.21;Polyphen-2: impact: benign, score: 0.003	Missense_Mutation	SNP	chr13	32338029	32338029	C	A	chr13:g.32338029C>A	ENST00000380152.7:c.3674C>A																		TCGA-61-1737	T1225K	OncoKB: Unknown, level NA;CIViC: NA;MyCancerGenome: not present;CancerHotspot: no;3DHotspot: no	MutationAssessor: impact: medium, score: 2.205;SIFT: impact: tolerated, score: 0.21;Polyphen-2: impact: benign, score: 0.003	Missense_Mutation	SNP	chr13	32338029	32338029	C	A	chr13:g.32338029C>A	ENST00000380152.7:c.3674C>A
TCGA-25-1320	V3079I	OncoKB: Likely Neutral, level NA;CIViC: NA;MyCancerGenome: not present;CancerHotspot: no;3DHotspot: no	MutationAssessor: impact: low, score: 1.505;SIFT: impact: tolerated, score: 0.38;Polyphen-2: impact: benign, score: 0.056	Missense_Mutation	SNP	chr13	32380124	32380124	G	A	chr13:g.32380124G>A	ENST00000380152.7:c.9235G>A																		TCGA-25-1320	V3079I	OncoKB: Likely Neutral, level NA;CIViC: NA;MyCancerGenome: not present;CancerHotspot: no;3DHotspot: no	MutationAssessor: impact: low, score: 1.505;SIFT: impact: tolerated, score: 0.38;Polyphen-2: impact: benign, score: 0.056	Missense_Mutation	SNP	chr13	32380124	32380124	G	A	chr13:g.32380124G>A	ENST00000380152.7:c.9235G>A

## Sheet: Table-S8
Supplementary Table S8. CDK12 mutation site information
Sample ID	Protein Change	Annotation	Functional Impact	Mutation Type	Variant Type	Chromosome	Start Pos	End Pos	Ref	Var	HGVSg	HGVSc
TCGA-09-1673	X343_splice	OncoKB: Likely Oncogenic, level NA;CIViC: NA;MyCancerGenome: not present;CancerHotspot: no;3DHotspot: no	MutationAssessor: NA;SIFT: NA;Polyphen-2: NA	Splice_Site	DEL	chr17	39463099	39463131	GTCGGAGTCCACTCCCCAGGTGAGCTATTTGTC	-	chr17:g.39463099_39463131del	ENST00000447079.6:c.1028_1046+14del
TCGA-61-2000	A88Gfs*30	OncoKB: Likely Oncogenic, level NA;CIViC: NA;MyCancerGenome: not present;CancerHotspot: no;3DHotspot: no	MutationAssessor: NA;SIFT: NA;Polyphen-2: NA	Frame_Shift_Del	DEL	chr17	39462333	39462351	GCCTTCAAACTAGACCGAA	-	chr17:g.39462333_39462351del	ENST00000447079.6:c.263_281del
TCGA-13-1495	Q602*	OncoKB: Likely Oncogenic, level NA;CIViC: NA;MyCancerGenome: not present;CancerHotspot: no;3DHotspot: no	MutationAssessor: NA;SIFT: NA;Polyphen-2: NA	Nonsense_Mutation	SNP	chr17	39471636	39471636	C	T	chr17:g.39471636C>T	ENST00000447079.6:c.1804C>T
TCGA-13-1511	E59Kfs*33	OncoKB: Likely Oncogenic, level NA;CIViC: NA;MyCancerGenome: not present;CancerHotspot: no;3DHotspot: no	MutationAssessor: NA;SIFT: NA;Polyphen-2: NA	Frame_Shift_Del	DEL	chr17	39462241	39462241	C	-	chr17:g.39462241del	ENST00000447079.6:c.174del
TCGA-24-1431	S1158delinsRILAVY*	OncoKB: Likely Oncogenic, level NA;CIViC: NA;MyCancerGenome: not present;CancerHotspot: no;3DHotspot: no	MutationAssessor: NA;SIFT: NA;Polyphen-2: NA	Nonsense_Mutation	INS	chr17	39526029	39526030	-	AATACTGGCTGTATATTAGAATCA	chr17:g.39526029_39526030insAATACTGGCTGTATATTAGAATCA	ENST00000447079.6:c.3473_3474insAATACTGGCTGTATATTAGAATCA
TCGA-25-2392	R882L	OncoKB: Likely Oncogenic, level NA;CIViC: NA;MyCancerGenome: not present;CancerHotspot: no;3DHotspot: no	MutationAssessor: impact: medium, score: 2.37;SIFT: impact: deleterious, score: 0;Polyphen-2: impact: probably_damaging, score: 0.998	Missense_Mutation	SNP	chr17	39509740	39509740	G	T	chr17:g.39509740G>T	ENST00000447079.6:c.2645G>T
TCGA-20-0987	E928Gfs*27	OncoKB: Likely Oncogenic, level NA;CIViC: NA;MyCancerGenome: not present;CancerHotspot: no;3DHotspot: no	MutationAssessor: NA;SIFT: NA;Polyphen-2: NA	Frame_Shift_Ins	INS	chr17	39515740	39515741	-	G	chr17:g.39515740_39515741insG	ENST00000447079.6:c.2782dup
TCGA-31-1953	W719*	OncoKB: Likely Oncogenic, level NA;CIViC: NA;MyCancerGenome: not present;CancerHotspot: no;3DHotspot: no	MutationAssessor: NA;SIFT: NA;Polyphen-2: NA	Nonsense_Mutation	SNP	chr17	39492798	39492798	G	A	chr17:g.39492798G>A	ENST00000447079.6:c.2156G>A
TCGA-24-1551	X988_splice	OncoKB: Likely Oncogenic, level NA;CIViC: NA;MyCancerGenome: not present;CancerHotspot: no;3DHotspot: no	MutationAssessor: impact: , score: undefined;SIFT: NA;Polyphen-2: NA	Splice_Site	SNP	chr17	39519955	39519955	G	C	chr17:g.39519955G>C	ENST00000447079.6:c.2964-1G>C
TCGA-29-1696	A1174G	OncoKB: Unknown, level NA;CIViC: NA;MyCancerGenome: not present;CancerHotspot: no;3DHotspot: no	MutationAssessor: impact: medium, score: 2.075;SIFT: impact: tolerated_low_confidence, score: 0.12;Polyphen-2: impact: benign, score: 0	Missense_Mutation	SNP	chr17	39526077	39526077	C	G	chr17:g.39526077C>G	ENST00000447079.6:c.3521C>G
TCGA-29-1705	P458L	OncoKB: Unknown, level NA;CIViC: NA;MyCancerGenome: not present;CancerHotspot: no;3DHotspot: no	MutationAssessor: impact: low, score: 1.39;SIFT: impact: tolerated_low_confidence, score: 0.05;Polyphen-2: impact: benign, score: 0	Missense_Mutation	SNP	chr17	39471205	39471205	C	T	chr17:g.39471205C>T	ENST00000447079.6:c.1373C>T
TCGA-13-0891	T1014_Q1016del	OncoKB: Unknown, level NA;CIViC: NA;MyCancerGenome: not present;CancerHotspot: no;3DHotspot: no	MutationAssessor: NA;SIFT: NA;Polyphen-2: NA	In_Frame_Del	DEL	chr17	39520028	39520036	ACAGACCCT	-	chr17:g.39520028_39520036del	ENST00000447079.6:c.3041_3049del
TCGA-24-1842	R983_E984delinsQ	OncoKB: Unknown, level NA;CIViC: NA;MyCancerGenome: not present;CancerHotspot: no;3DHotspot: no	MutationAssessor: NA;SIFT: NA;Polyphen-2: NA	In_Frame_Del	DEL	chr17	39517541	39517543	GAG	-	chr17:g.39517541_39517543del	ENST00000447079.6:c.2948_2950del
TCGA-59-2351	K975E	OncoKB: Inconclusive, level NA;CIViC: NA;MyCancerGenome: not present;CancerHotspot: no;3DHotspot: no	MutationAssessor: impact: low, score: 0.865;SIFT: impact: deleterious, score: 0.01;Polyphen-2: impact: probably_damaging, score: 0.994	Missense_Mutation	SNP	chr17	39517516	39517516	A	G	chr17:g.39517516A>G	ENST00000447079.6:c.2923A>G
TCGA-29-1711	P653L	OncoKB: Unknown, level NA;CIViC: NA;MyCancerGenome: not present;CancerHotspot: no;3DHotspot: no	MutationAssessor: impact: low, score: 1.32;SIFT: impact: deleterious, score: 0.03;Polyphen-2: impact: benign, score: 0.006	Missense_Mutation	SNP	chr17	39490583	39490583	C	T	chr17:g.39490583C>T	ENST00000447079.6:c.1958C>T

## Sheet: Table-S9
Supplementary Table S9. Univariate and multivariate cox analysis results
Group A	Univariate analysis		Multivariate analysis		Group B+C	Univariate analysis		Multivariate analysis
	P value	HR (95% CI for HR)	P value	HR (95% CI for HR)		P value	HR (95% CI for HR)	P value	HR (95% CI for HR)
Race	0.92	1 (0.45-2.4)			Race	0.0063	0.52 (0.32-0.83)	0.31	0.76 (0.45-1.3)
white/other					white/other
treatments or therapy	0.86	1.1 (0.43-2.7)			treatments or therapy	0.8	0.92 (0.5-1.7)
yes/no					yes/no
Diagnosis Age	0.36	1.3 (0.74-2.3)			Diagnosis Age	0.17	1.3 (0.9-1.8)
>=median/<median					>=median/<median
Aneuploidy Score	0.45	1.2 (0.7-2.2)			Aneuploidy Score	0.17	1.3 (0.91-1.7)
>=median/<median					>=median/<median
Buffa Hypoxia Score	0.99	1 (0.55-1.8)			Buffa Hypoxia Score	0.77	0.95 (0.65-1.4)
>=median/<median					>=median/<median
Fraction Genome Altered	0.88	1 (0.61-1.8)			Fraction Genome Altered	0.26	0.83 (0.6-1.1)
>=median/<median					>=median/<median
Neoplasm Histologic Grade	0.059	2 (0.97-4.2)	0.004	4.8 (1.6-14)	Neoplasm Histologic Grade	0.77	0.93 (0.58-1.5)
>=G3/<G3					>=G3/<G3
Mutation Count	0.058	0.55 (0.29-1)	0.11	0.54 (0.25-1.2)	Mutation Count	0.25	0.8 (0.55-1.2)
>=median/<median					>=median/<median
Person Cancer Status	0.0021	6.3 (2-20)	0.0045	23 (2.7-210)	Person Cancer Status	9.1e-06	6.5 (2.8-15)	3.7e-13	6.6 (4-11)
With Tumor/Tumor Free					With Tumor/Tumor Free
Figo stage	0.68	0.86 (0.41-1.8)			Figo stage	0.036	2 (1-4)	0.044	2.1 (1-4.3)
>=IIIC/<=IIB					>=IIIC/<=IIB

## Sheet: Table-S10
Supplementary Table S10. Sources of functional genes in Figure2.c
genes	role	evidence
TKTL1	Metabolism_Glycolysis	Gene Set: HALLMARK_GLYCOLYSIS
GPC3	Metabolism_Glycolysis
GAL3ST1	Metabolism_Glycolysis
EFNA3	Metabolism_Glycolysis
SHH	Angiogenesis	Gene Set: ANGIOGENESIS
UGT2B4	Metastaisis_correlated_enzyme	[1] Wang X, Liu R, et.al. UDP-glucose accelerates SNAI1 mRNA decay and impairs lung cancer metastasis. Nature. 2019 Jul;571(7763):127-131. [2]Finley LWS. Metabolic signal curbs cancer-cell migration. Nature. 2019 Jul;571(7763):39-40.
HSD3B2	Metastaisis_correlated_enzyme
GAD2	Metastaisis_correlated_enzyme
ALDH3A1	Metastaisis_correlated_enzyme
IVL	EMT	Kypriotou M, Huber M, Hohl D. The human epidermal differentiation complex: cornified envelope precursors, S100 proteins and the 'fused genes' family. Exp Dermatol. 2012 Sep;21(9):643-9. 10.1111/j.1600-0625.2012.01472.x. Epub 2012 Apr 16. PMID: 22507538.
NEK5	TF_correlated_drug	Lambert SA, Jolma A, et.al. The Human Transcription Factors. Cell. 2018 Feb 8;172(4):650-665. doi: 10.1016/j.cell.2018.01.029.
MYT1	TF_correlated_drug
FGFR3	TF_correlated_drug
BRSK2	TF_correlated_drug
TNFSF4	check_point	Auslander N, Zhang G, et.al. Robust prediction of response to immune checkpoint blockade therapy in metastatic melanoma. Nat Med. 2018 Oct;24(10):1545-1549.
TPPP2	CTA_symbol	cancer-testis antigens database: http://www.cta.lncc.br/
TMEM108	CTA_symbol
TMEFF2	CTA_symbol
TAF7L	CTA_symbol
SYCP1	CTA_symbol
SSX1	CTA_symbol
SPATA19	CTA_symbol
SLCO6A1	CTA_symbol
PRSS54	CTA_symbol
PRM1	CTA_symbol
PLAC1	CTA_symbol
PAGE5	CTA_symbol
NLRP4	CTA_symbol
MAGEC2	CTA_symbol
MAGEC1	CTA_symbol
MAGEB2	CTA_symbol
MAGEA6	CTA_symbol
MAGEA4	CTA_symbol
MAGEA12	CTA_symbol
MAGEA11	CTA_symbol
MAGEA10	CTA_symbol
DSCR8	CTA_symbol
DMRT1	CTA_symbol
CTCFL	CTA_symbol
CCDC33	CTA_symbol
ARMC3	CTA_symbol
AKAP4	CTA_symbol

[truncated: 1 more sheets: Table-S11]
